# Supplementary material for: Comparative Transcriptome Analysis Elucidates the Desiccation Stress Adaptation in Sargassum muticum
Source: Genes (Basel). 2025 May 16;16(5):587. doi: 10.3390/genes16050587 (PMC12111738; doi:10.3390/genes16050587)
Supplement: Supplementary file 1 [file genes-16-00587-s001.zip]

Archive with 1 entries (1 files):
- Supplementary information-Table.xlsx
