# Supplementary material for: Comparative Transcriptome Analysis Elucidates the Desiccation Stress Adaptation in Sargassum muticum
Source: Genes (Basel). 2025 May 16;16(5):587. doi: 10.3390/genes16050587 (PMC12111738; doi:10.3390/genes16050587)
Supplement: Supplementary file 1 [file genes-16-00587-s001.zip › Supplementary information-Table.xlsx]

## Sheet: Table S1
gene_id	BaseMean_DESeq2	BaseMean_control_A	BaseMean_case_B	FoldChange	log2FoldChange	p-value	q-value	Regulation	FPKM_B1	FPKM_B2	FPKM_B3	FPKM_A1	FPKM_A2	FPKM_A3	NR id	NR annotation	Swissprot id	Swissprot annotation	KEGG id	KO	KEGG gene name	KEGG description	Pathway	Pathway definition	KOG id	KOG defination	KOG code	KOG categories	KOG class	eggNOG abbreviation	eggNOG id	eggNOG description	GO annotation	Pfam IDs	Pfam Description	iTAK_type	Family	Unnamed: 24	Unnamed: 25
TRINITY_DN7329_c0_g3_i1_1	78.1028	0	156.206	8.72784e+06	23.0572	3.61307e-09	6.13091e-07	Up	18.942	0	0	0	0	0	AKI70499.1	TUBB2B, partial [synthetic construct]	P11482|TBB1_VOLCA	Tubulin beta chain OS=Volvox carteri OX=3067 GN=TUBB1 PE=3 SV=1	--	--	--	--	--	--	KOG1375	Beta tubulin	[Z]	CELLULAR PROCESSES AND SIGNALING	Cytoskeleton	Z	COG5023	protein polymerization	Molecular Function: GTPase activity (GO:0003924);|Molecular Function: structural constituent of cytoskeleton (GO:0005200);|Molecular Function: GTP binding (GO:0005525);|Cellular Component: cytoplasm (GO:0005737);|Cellular Component: microtubule (GO:0005874);|Biological Process: microtubule-based process (GO:0007017);	PF00091.28,PF03953.20	Tubulin/FtsZ family, GTPase domain|Tubulin C-terminal domain
TRINITY_DN3623_c1_g1_i1_1	76.4515	0	152.903	8.6051e+06	23.0368	3.72981e-09	6.29672e-07	Up	18.3372	8.80023e-64	0	0	0	0	AAX29190.1	tubulin alpha 3, partial [synthetic construct]	P11481|TBA1_VOLCA	Tubulin alpha-1/alpha-2 chain OS=Volvox carteri OX=3067 GN=TUBA1 PE=3 SV=1	389/451(86.25)	K07374	TUBA	tubulin alpha	ko04145	Phagosome	KOG1376	Alpha tubulin	[Z]	CELLULAR PROCESSES AND SIGNALING	Cytoskeleton	Z	COG5023	protein polymerization	Molecular Function: GTPase activity (GO:0003924);|Molecular Function: structural constituent of cytoskeleton (GO:0005200);|Molecular Function: GTP binding (GO:0005525);|Cellular Component: cytoplasm (GO:0005737);|Cellular Component: microtubule (GO:0005874);|Biological Process: microtubule-based process (GO:0007017);	PF00091.28,PF03953.20	Tubulin/FtsZ family, GTPase domain|Tubulin C-terminal domain			TUBA
TRINITY_DN46993_c0_g1_i1_1	89.8264	0	179.653	8.09963e+06	22.9494	4.26609e-09	7.0935e-07	Up	50.9368	0	0	0	0	0	--	--	--	--	--	--	--	--	--	--	--	--	--	--	--	--	--	--	--	--	--
TRINITY_DN5334_c0_g1_i1_1	50.1678	0	100.336	5.72835e+06	22.4497	9.18947e-09	1.38845e-06	Up	0	39.0609	0	0	0	0	--	--	--	--	--	--	--	--	--	--	--	--	--	--	--	--	--	--	--	--	--
TRINITY_DN29889_c1_g1_i1_2	46.9865	0	93.973	5.37625e+06	22.3582	1.05564e-08	1.56287e-06	Up	0	0	10.4458	0	0	0	AAX36933.1	eukaryotic translation elongation factor 1 alpha 1, partial [synthetic construct]	P34823|EF1A2_DAUCA	Elongation factor 1-alpha OS=Daucus carota OX=4039 PE=2 SV=1	366/459(79.74)	K03231	EEF1A	elongation factor 1-alpha	ko03013	RNA transport	KOG0052	Translation elongation factor EF-1 alpha/Tu	[J]	INFORMATION STORAGE AND PROCESSING	Translation, ribosomal structure and biogenesis	J	COG5256	This protein promotes the GTP-dependent binding of aminoacyl-tRNA to the A-site of ribosomes during protein biosynthesis (By similarity)	Molecular Function: translation elongation factor activity (GO:0003746);|Molecular Function: GTPase activity (GO:0003924);|Molecular Function: GTP binding (GO:0005525);|Cellular Component: cytoplasm (GO:0005737);	PF00009.30,PF03143.20,PF03144.28	Elongation factor Tu GTP binding domain|Elongation factor Tu C-terminal domain|Elongation factor Tu domain 2			EEF1A
TRINITY_DN31293_c0_g1_i1_2	38.2324	0	76.4648	4.40771e+06	22.0716	1.62433e-08	2.292e-06	Up	0	0	18.4735	0	0	0	UBF44321.1	cytochrome c oxidase subunit 3, partial [Lobophora novae]	Q37620|COX3_PROWI	Cytochrome c oxidase subunit 3 OS=Prototheca wickerhamii OX=3111 GN=COX3 PE=3 SV=1	101/227(44.49)	K02262	COX3	cytochrome c oxidase subunit 3	ko00190	Oxidative phosphorylation	KOG4664	Cytochrome oxidase subunit III and related proteins	[C]	METABOLISM	Energy production and conversion	C	COG1845	Cytochrome C Oxidase, Subunit III	Molecular Function: cytochrome-c oxidase activity (GO:0004129);|Cellular Component: mitochondrial inner membrane (GO:0005743);|Cellular Component: integral component of membrane (GO:0016021);|Biological Process: aerobic electron transport chain (GO:0019646);	--	--			COX3
TRINITY_DN10792_c0_g2_i1_1	37.3176	0	74.6352	4.29762e+06	22.0351	1.71531e-08	2.39245e-06	Up	9.28878	0	0	0	0	0	UKB37455.1	heat shock protein family A (Hsp70) member 8 protein, partial [synthetic construct]	P09189|HSP7C_PETHY	Heat shock cognate 70 kDa protein OS=Petunia hybrida OX=4102 GN=HSP70 PE=2 SV=1	324/438(73.97)	K03283	HSPA1s	heat shock 70kDa protein 1/2/6/8	ko03040|ko04141|ko04144	Spliceosome|Protein processing in endoplasmic reticulum|Endocytosis	KOG0101	Molecular chaperones HSP70/HSC70, HSP70 superfamily	[O]	CELLULAR PROCESSES AND SIGNALING	Posttranslational modification, protein turnover, chaperones	O	COG0443	Heat shock protein	Molecular Function: ATP binding (GO:0005524);	PF00012.23	Hsp70 protein			HSPA1s
TRINITY_DN34393_c0_g1_i1_2	36.0885	0	72.177	4.15842e+06	21.9876	1.84124e-08	2.5449e-06	Up	0	0	22.6533	0	0	0	AAL40188.1	UOATP2 fusion protein [synthetic construct]	--	--	--	--	--	--	--	--	KOG4665	ATP synthase F0 subunit 6 and related proteins	[C]	METABOLISM	Energy production and conversion	C	COG0356	it plays a direct role in the translocation of protons across the membrane (By similarity)	--	--	--
TRINITY_DN15435_c0_g1_i7_2	34.6593	0	69.3185	4.00151e+06	21.9321	1.9998e-08	2.73435e-06	Up	0	0	18.4965	0	0	0	--	--	--	--	--	--	--	--	--	--	--	--	--	--	--	--	--	--	--	--	--
TRINITY_DN3868_c0_g1_i2_1	33.85	0	67.7001	3.90624e+06	21.8974	2.10577e-08	2.84813e-06	Up	9.09948	0	0	0	0	0	QDZ17700.1	polyubiquitin [Chloropicon primus]	P0CG85|UBI1P_NICSY	Polyubiquitin OS=Nicotiana sylvestris OX=4096 GN=UBI11 PE=2 SV=1	--	--	--	--	--	--	KOG0001	Ubiquitin and ubiquitin-like proteins	[OR]	CELLULAR PROCESSES AND SIGNALING|POORLY CHARACTERIZED	Posttranslational modification, protein turnover, chaperones |General function prediction only	O	COG5272	ubiquitin	Cellular Component: nucleus (GO:0005634);|Cellular Component: cytoplasm (GO:0005737);	PF00240.26,PF11976.11,PF14560.9,PF18396.4,PF13881.9,PF10302.12,PF18037.4,PF10790.12,PF13019.9,PF12977.10,PF18036.4,PF06234.15,PF20147.2,PF20170.1,PF13710.9,PF13291.9,PF11069.11,PF06427.14,PF02821.19,PF11545.11	Ubiquitin family|Ubiquitin-2 like Rad60 SUMO-like|Ubiquitin-like domain|TANK binding kinase 1 ubiquitin-like domain|Ubiquitin-2 like Rad60 SUMO-like|DSC E3 ubiquitin ligase complex subunit 3, ubiquitin-like domain|Ubiquitin-like domain|Protein of Unknown function (DUF2604)|Silencing defective 2 N-terminal ubiquitin domain|Domain of Unknown Function with PDB structure (DUF3861)|Ubiquitin-like doma…
TRINITY_DN4091_c0_g1_i1_1	31.8686	0	63.7371	3.69833e+06	21.8184	2.36718e-08	3.12887e-06	Up	34.4671	0	0	0	0	0	--	--	--	--	--	--	--	--	--	--	--	--	--	--	--	--	--	--	--	--	--
TRINITY_DN23996_c0_g1_i1_2	29.1209	0	58.2418	3.39026e+06	21.693	2.84896e-08	3.62575e-06	Up	0	0	10.1836	0	0	0	AAN04073.1	apocytochrome b [Amoebidium parasiticum]	Q35522|CYB_PHYME	Cytochrome b OS=Phytophthora megasperma OX=4788 GN=cob PE=3 SV=1	157/330(47.58)	K00412	CYTB, petB	ubiquinol-cytochrome c reductase cytochrome b subunit	ko00190	Oxidative phosphorylation	KOG4663	Cytochrome b	[C]	METABOLISM	Energy production and conversion	C	COG1290	Component of the ubiquinol-cytochrome c reductase complex (complex III or cytochrome b-c1 complex), which is a respiratory chain that generates an electrochemical potential coupled to ATP synthesis (By similarity)	Cellular Component: mitochondrial inner membrane (GO:0005743);|Biological Process: mitochondrial electron transport, ubiquinol to cytochrome c (GO:0006122);|Molecular Function: ubiquinol-cytochrome-c reductase activity (GO:0008121);|Cellular Component: integral component of membrane (GO:0016021);|Cellular Component: respiratory chain complex III (GO:0045275);|Molecular Function: metal ion binding…	--	--			CYTB, petB
TRINITY_DN3311_c0_g1_i1_1	25.759	0	51.5181	3.0108e+06	21.5217	3.66304e-08	4.50581e-06	Up	9.28181	0	0	0	0	0	QDZ17700.1	polyubiquitin [Chloropicon primus]	P42740|UBIQP_AGLNE	Polyubiquitin OS=Aglaothamnion neglectum OX=2765 PE=2 SV=2	--	--	--	--	--	--	KOG0001	Ubiquitin and ubiquitin-like proteins	[OR]	CELLULAR PROCESSES AND SIGNALING|POORLY CHARACTERIZED	Posttranslational modification, protein turnover, chaperones |General function prediction only	O	COG5272	ubiquitin	Cellular Component: nucleus (GO:0005634);|Cellular Component: cytoplasm (GO:0005737);	PF00240.26,PF11976.11,PF14560.9,PF18396.4,PF13881.9,PF10302.12,PF18037.4,PF10790.12,PF13019.9,PF20170.1,PF18036.4,PF12977.10,PF20147.2,PF11545.11	Ubiquitin family|Ubiquitin-2 like Rad60 SUMO-like|Ubiquitin-like domain|TANK binding kinase 1 ubiquitin-like domain|Ubiquitin-2 like Rad60 SUMO-like|DSC E3 ubiquitin ligase complex subunit 3, ubiquitin-like domain|Ubiquitin-like domain|Protein of Unknown function (DUF2604)|Silencing defective 2 N-terminal ubiquitin domain|Plexin cytoplasmic RhoGTPase-binding domain|Ubiquitin-like domain|Domain of…
TRINITY_DN11654_c0_g1_i3_1	25.5939	0	51.1879	2.98399e+06	21.5088	3.73268e-08	4.55759e-06	Up	6.49395	0	0	0	0	0	--	--	--	--	--	--	--	--	--	--	--	--	--	--	--	--	--	--	--	PF07382.14	Histone H1-like nucleoprotein HC2
TRINITY_DN7738_c0_g1_i1_1	25.5939	0	51.1879	2.98399e+06	21.5088	3.73268e-08	4.55759e-06	Up	13.8535	0	0	0	0	0	--	--	--	--	--	--	--	--	--	--	--	--	--	--	--	--	--	--	--	PF01221.21	Dynein light chain type 1
TRINITY_DN7071_c0_g1_i7_1	25.2637	0	50.5274	2.95713e+06	21.4958	3.8047e-08	4.61149e-06	Up	19.4496	0	0	0	0	0	AKI72247.1	CAV3, partial [synthetic construct]	--	--	--	--	--	--	--	--	--	--	--	--	--	U	ENOG4111HJR	May act as a scaffolding protein within caveolar membranes. Interacts directly with G-protein alpha subunits and can functionally regulate their activity (By similarity)	--	PF01146.20	Caveolin
TRINITY_DN13526_c0_g1_i1_1	22.8634	0	45.7267	2.68573e+06	21.3569	4.65813e-08	5.5146e-06	Up	0	25.1793	0	0	0	0	--	--	--	--	--	--	--	--	--	--	--	--	--	--	--	--	--	--	--	PF12131.11	Protein of unknown function (DUF3586)
TRINITY_DN14300_c0_g1_i1_1	22.2054	0	44.4108	2.60927e+06	21.3152	4.94861e-08	5.78603e-06	Up	3.87056e-15	14.4757	8.16718e-14	1.05828e-29	1.46635e-25	4.05453e-16	--	--	--	--	--	--	--	--	--	--	--	--	--	--	--	--	--	--	--	--	--
TRINITY_DN8061_c0_g1_i1_1	22.2915	0	44.583	2.57569e+06	21.2965	5.08313e-08	5.90828e-06	Up	10.1782	0	0	0	0	0	--	--	--	--	--	--	--	--	--	--	--	--	--	--	--	--	--	--	--	PF01392.25	Fz domain
TRINITY_DN21954_c0_g4_i1_1	22.3699	0	44.7398	2.56933e+06	21.293	5.109e-08	5.92125e-06	Up	0	7.79047	0	0	0	0	BAK00750.1	predicted protein [Hordeum vulgare subsp. vulgare]	--	--	--	--	--	--	--	--	--	--	--	--	--	Z	ENOG410ZCU8	Major vault protein	--	PF11978.11,PF17795.4	Shoulder domain|Major Vault Protein Repeat domain
TRINITY_DN6493_c0_g1_i1_1	20.9705	0	41.941	2.39645e+06	21.1925	5.90748e-08	6.76376e-06	Up	23.6883	0	0	0	0	0	KAH6888793.1	outer dynein arm light chain 8 [Coprinopsis sp. MPI-PUGE-AT-0042]	Q39580|DYL1_CHLRE	Dynein 8 kDa light chain, flagellar outer arm OS=Chlamydomonas reinhardtii OX=3055 PE=1 SV=1	--	--	--	--	--	--	KOG3430	Dynein light chain type 1	[Z]	CELLULAR PROCESSES AND SIGNALING	Cytoskeleton	S	ENOG4111NK2	dynein, light chain	Molecular Function: motor activity (GO:0003774);|Cellular Component: microtubule (GO:0005874);|Cellular Component: axoneme (GO:0005930);|Biological Process: microtubule-based process (GO:0007017);|Cellular Component: dynein complex (GO:0030286);|Cellular Component: motile cilium (GO:0031514);|Biological Process: motile cilium assembly (GO:0044458);|Cellular Component: ciliary plasm (GO:0097014);	--	--
TRINITY_DN7621_c0_g1_i1_1	20.1449	0	40.2898	2.37725e+06	21.1809	6.01055e-08	6.86988e-06	Up	4.97917	0	0	0	0	0	AAX43357.1	eukaryotic translation elongation factor 1 alpha 2, partial [synthetic construct]	P50256|EF1AC_PORPU	Elongation factor 1-alpha C OS=Porphyra purpurea OX=2787 GN=TEF-C PE=2 SV=1	356/455(78.24)	K03231	EEF1A	elongation factor 1-alpha	ko03013	RNA transport	KOG0052	Translation elongation factor EF-1 alpha/Tu	[J]	INFORMATION STORAGE AND PROCESSING	Translation, ribosomal structure and biogenesis	J	COG5256	This protein promotes the GTP-dependent binding of aminoacyl-tRNA to the A-site of ribosomes during protein biosynthesis (By similarity)	Molecular Function: translation elongation factor activity (GO:0003746);|Molecular Function: GTPase activity (GO:0003924);|Molecular Function: GTP binding (GO:0005525);|Cellular Component: cytoplasm (GO:0005737);	PF00009.30,PF03143.20,PF03144.28	Elongation factor Tu GTP binding domain|Elongation factor Tu C-terminal domain|Elongation factor Tu domain 2			EEF1A
TRINITY_DN15435_c0_g2_i1_2	19.1162	0	38.2324	2.25892e+06	21.1072	6.68353e-08	7.56073e-06	Up	0	0	19.9965	0	0	0	--	--	--	--	--	--	--	--	--	--	--	--	--	--	--	--	--	--	--	--	--
TRINITY_DN44226_c0_g1_i1_1	16.3471	0	32.6942	1.93861e+06	20.8866	9.16752e-08	9.9457e-06	Up	4.31998	0	0	0	0	0	KAF4325246.1	hypothetical protein G195_001343 [Phytophthora kernoviae 00238/432]	A4ZGQ8|HMT1_BRAOT	Homocysteine S-methyltransferase 1 OS=Brassica oleracea var. italica OX=36774 GN=HMT1 PE=1 SV=1	--	--	--	--	--	--	KOG1579	Homocysteine S-methyltransferase	[E]	METABOLISM	Amino acid transport and metabolism	E	COG0646	homocysteine S-methyltransferase activity	Cellular Component: cytoplasm (GO:0005737);|Molecular Function: zinc ion binding (GO:0008270);|Molecular Function: S-adenosylmethionine-homocysteine S-methyltransferase activity (GO:0008898);|Biological Process: methionine biosynthetic process (GO:0009086);|Biological Process: methylation (GO:0032259);|Molecular Function: betaine-homocysteine S-methyltransferase activity (GO:0047150);	PF02574.19	Homocysteine S-methyltransferase
TRINITY_DN11999_c0_g1_i1_1	15.5215	0	31.043	1.84809e+06	20.8176	1.01148e-07	1.08489e-05	Up	13.5704	0	0	0	0	0	KAI1351390.1	PLAC8 family-domain-containing protein [Xylaria sp. FL0043]	D9HP20|CNR4_MAIZE	Cell number regulator 4 OS=Zea mays OX=4577 GN=CNR4 PE=2 SV=1	--	--	--	--	--	--	--	--	--	--	--	S	ENOG4112891	protein PLANT CADMIUM RESISTANCE	Cellular Component: integral component of membrane (GO:0016021);	PF04749.20	PLAC8 family
TRINITY_DN11206_c0_g1_i4_1	15.1912	0	30.3825	1.81029e+06	20.7878	1.05527e-07	1.12096e-05	Up	7.92453	0	0	0	0	0	--	--	--	--	--	--	--	--	--	--	--	--	--	--	--	--	--	--	--	--	--
TRINITY_DN31387_c0_g1_i1_1	14.6391	0	29.2783	1.74735e+06	20.7367	1.13461e-07	1.18619e-05	Up	0	5.78322	0	0	0	0	GBG25795.1	JmjC domain-containing protein 1 [Hondaea fermentalgiana]	F4K2M8|JMJ31_ARATH	Lysine-specific demethylase JMJ31 OS=Arabidopsis thaliana OX=3702 GN=JMJ31 PE=2 SV=1	--	--	--	--	--	--	KOG2132	Uncharacterized conserved protein, contains JmjC domain	[BT]	INFORMATION STORAGE AND PROCESSING|CELLULAR PROCESSES AND SIGNALING	Chromatin structure and dynamics |Signal transduction mechanisms	S	ENOG410XQDR	Domain-Containing protein	--	PF13621.9	Cupin-like domain
TRINITY_DN11945_c0_g1_i1_1	14.5307	0	29.0615	1.73384e+06	20.7255	1.15274e-07	1.19947e-05	Up	15.504	0	0	0	0	0	--	--	--	--	--	--	--	--	--	--	--	--	--	--	--	--	--	--	--	--	--
TRINITY_DN29744_c0_g1_i1_1	14.5307	0	29.0615	1.73384e+06	20.7255	1.15274e-07	1.19947e-05	Up	5.01016	0	0	0	0	0	BAJ95666.1	predicted protein [Hordeum vulgare subsp. vulgare]	P93206|14331_SOLLC	14-3-3 protein 1 OS=Solanum lycopersicum OX=4081 GN=TFT1 PE=3 SV=2	--	--	--	--	--	--	KOG0841	Multifunctional chaperone (14-3-3 family)	[O]	CELLULAR PROCESSES AND SIGNALING	Posttranslational modification, protein turnover, chaperones	T	COG5040	Tyrosine 3-monooxygenase tryptophan 5-monooxygenase activation protein	Molecular Function: protein domain specific binding (GO:0019904);	PF00244.23	14-3-3 protein
TRINITY_DN38813_c0_g1_i1_1	14.5307	0	29.0615	1.73384e+06	20.7255	1.15274e-07	1.19947e-05	Up	10.2042	0	0	0	0	0	--	--	--	--	--	--	--	--	--	--	--	--	--	--	--	--	--	--	--	--	--
TRINITY_DN48962_c0_g1_i1_1	14.4746	0	28.9493	1.72746e+06	20.7202	1.16147e-07	1.20666e-05	Up	0	7.28047	0	0	0	0	CBJ29800.1	aspartyl protease [Ectocarpus siliculosus]	P42210|ASPR_HORVU	Phytepsin OS=Hordeum vulgare OX=4513 PE=1 SV=1	--	--	--	--	--	--	KOG1339	Aspartyl protease	[O]	CELLULAR PROCESSES AND SIGNALING	Posttranslational modification, protein turnover, chaperones	O	ENOG410XNV7	aspartic	Molecular Function: aspartic-type endopeptidase activity (GO:0004190);|Cellular Component: vacuole (GO:0005773);|Biological Process: lipid metabolic process (GO:0006629);	PF00026.26,PF14543.9	Eukaryotic aspartyl protease|Xylanase inhibitor N-terminal
TRINITY_DN38816_c0_g1_i1_1	18.8239	0	37.6478	1.11484e+06	20.0884	2.76487e-07	2.6292e-05	Up	5.39595	0	0	0	0	0	AAX36933.1	eukaryotic translation elongation factor 1 alpha 1, partial [synthetic construct]	P50256|EF1AC_PORPU	Elongation factor 1-alpha C OS=Porphyra purpurea OX=2787 GN=TEF-C PE=2 SV=1	283/385(73.51)	K03231	EEF1A	elongation factor 1-alpha	ko03013	RNA transport	KOG0052	Translation elongation factor EF-1 alpha/Tu	[J]	INFORMATION STORAGE AND PROCESSING	Translation, ribosomal structure and biogenesis	J	COG5256	This protein promotes the GTP-dependent binding of aminoacyl-tRNA to the A-site of ribosomes during protein biosynthesis (By similarity)	Molecular Function: translation elongation factor activity (GO:0003746);|Molecular Function: GTPase activity (GO:0003924);|Molecular Function: GTP binding (GO:0005525);|Cellular Component: cytoplasm (GO:0005737);	PF03143.20,PF00009.30,PF03144.28	Elongation factor Tu C-terminal domain|Elongation factor Tu GTP binding domain|Elongation factor Tu domain 2			EEF1A
TRINITY_DN21954_c0_g2_i1_1	18.5868	0	37.1735	1.10926e+06	20.0812	2.79284e-07	2.64792e-05	Up	0	7.56104	0	0	0	0	BAK00750.1	predicted protein [Hordeum vulgare subsp. vulgare]	--	--	--	--	--	--	--	--	--	--	--	--	--	Z	ENOG410ZCU8	Major vault protein	--	PF11978.11	Shoulder domain
TRINITY_DN13378_c0_g1_i2_2	43.4679	0	86.9357	493.338	8.94643	2.70359e-05	0.00141102	Up	0.352833	0.227123	6.65369	0	0	0	KAG7341730.1	calcineurin-like phosphoesterase [Nitzschia inconspicua]	--	--	170/614(27.69)	K01081	E3.1.3.5	5'-nucleotidase [EC:3.1.3.5]	ko00230|ko00240|ko00760	Purine metabolism|Pyrimidine metabolism|Nicotinate and nicotinamide metabolism	KOG4419	5' nucleotidase	[F]	METABOLISM	Nucleotide transport and metabolism	F	COG0737	5-Nucleotidase	--	PF00149.31,PF13499.9	Calcineurin-like phosphoesterase|EF-hand domain pair			E3.1.3.5
TRINITY_DN3105_c0_g1_i1_2	84.1887	0.376154	168.001	489.507	8.93519	1.79836e-06	0.000137586	Up	1.28349	2.2805	33.3391	0.103297	0	0	--	--	--	--	--	--	--	--	--	--	--	--	--	--	--	--	--	--	--	PF01442.21,PF12732.10	Apolipoprotein A1/A4/E domain|YtxH-like protein
TRINITY_DN8584_c0_g1_i2_2	42.7118	0	85.4237	484.769	8.92116	0.000105832	0.00437188	Up	0.719969	0.599572	27.2736	0	0	0	--	--	--	--	--	--	--	--	--	--	--	--	--	--	--	--	--	--	--	--	--
TRINITY_DN32427_c0_g1_i1_2	38.2895	0	76.5791	434.622	8.76362	0.00191162	0.0413557	Up	0	3.77426	10.5712	0	0	0	--	--	--	--	--	--	--	--	--	--	--	--	--	--	--	--	--	--	--	--	--
TRINITY_DN35814_c0_g1_i1_2	28.5154	0	57.0307	323.626	8.33819	0.000920624	0.0238547	Up	0.13266	0.290656	13.4143	0	0	0	AHH80644.1	plastid fucoxanthin chlorophyll a/c protein [Durinskia baltica]	P0DO19|LHR31_CHLRE	Light-harvesting complex stress-related protein 3.1, chloroplastic OS=Chlamydomonas reinhardtii OX=3055 GN=LHCSR3.1 PE=1 SV=1	--	--	--	--	--	--	--	--	--	--	--	S	ENOG4111QYV	Fucoxanthin chlorophyll a c	--	PF00504.24	Chlorophyll A-B binding protein
TRINITY_DN12039_c0_g1_i1_2	28.1716	0	56.3432	319.73	8.32071	0.00145702	0.0338443	Up	0.0356473	0.120652	6.09183	0	0	0	GAX21680.1	hypothetical protein FisN_29Hh121 [Fistulifera solaris]	--	--	--	--	--	--	--	--	--	--	--	--	--	S	ENOG410ZAXJ		--	--	--
TRINITY_DN5546_c0_g1_i1_2	26.9611	0	53.9223	305.96	8.2572	0.00017769	0.00659147	Up	0.487875	0.81388	13.7499	0	0	0	GAX24363.1	hypothetical protein FisN_4Lh487 [Fistulifera solaris]	P30693|HSP11_HELAN	17.6 kDa class I heat shock protein OS=Helianthus annuus OX=4232 GN=HSP17.6 PE=2 SV=1	65/164(39.63)	K13993	HSP20	HSP20 family protein	ko04141	Protein processing in endoplasmic reticulum	KOG0710	Molecular chaperone (small heat-shock protein Hsp26/Hsp42)	[O]	CELLULAR PROCESSES AND SIGNALING	Posttranslational modification, protein turnover, chaperones	O	ENOG410XUF6	Heat shock protein	Cellular Component: cytoplasm (GO:0005737);	PF00011.24	Hsp20/alpha crystallin family			HSP20
TRINITY_DN23583_c0_g2_i1_1	25.743	0	51.4861	292.308	8.19135	2.20114e-05	0.00117663	Up	0.703016	8.89637	1.22494	0	0	0	--	--	--	--	--	--	--	--	--	--	--	--	--	--	--	--	--	--	--	--	--
TRINITY_DN37902_c0_g1_i1_2	24.2961	0	48.5922	275.708	8.107	0.000246855	0.00851738	Up	0.439853	0.394344	8.59816	0	0	0	KAG7368543.1	HSP20-like chaperone [Nitzschia inconspicua]	P30222|HS22C_PETHY	Small heat shock protein, chloroplastic OS=Petunia hybrida OX=4102 GN=HSP22 PE=2 SV=1	44/138(31.88)	K13993	HSP20	HSP20 family protein	ko04141	Protein processing in endoplasmic reticulum	KOG0710	Molecular chaperone (small heat-shock protein Hsp26/Hsp42)	[O]	CELLULAR PROCESSES AND SIGNALING	Posttranslational modification, protein turnover, chaperones	--	--	--	Cellular Component: chloroplast (GO:0009507);	PF00011.24	Hsp20/alpha crystallin family			HSP20
TRINITY_DN10182_c0_g1_i1_2	20.7642	0	41.5284	235.62	7.88032	0.000549042	0.0160521	Up	0.453897	0.503206	10.3819	0	0	0	GAX24363.1	hypothetical protein FisN_4Lh487 [Fistulifera solaris]	P30693|HSP11_HELAN	17.6 kDa class I heat shock protein OS=Helianthus annuus OX=4232 GN=HSP17.6 PE=2 SV=1	36/100(36.00)	K13993	HSP20	HSP20 family protein	ko04141	Protein processing in endoplasmic reticulum	KOG0710	Molecular chaperone (small heat-shock protein Hsp26/Hsp42)	[O]	CELLULAR PROCESSES AND SIGNALING	Posttranslational modification, protein turnover, chaperones	O	ENOG410XUF6	Heat shock protein	Cellular Component: cytoplasm (GO:0005737);	PF00011.24	Hsp20/alpha crystallin family			HSP20
TRINITY_DN29030_c0_g1_i2_1	18.4071	0	36.8143	208.93	7.70688	1.28267e-05	0.000753192	Up	0.734968	5.86634	4.97804	0	6.40619e-22	0	--	--	--	--	--	--	--	--	--	--	--	--	--	--	--	--	--	--	--	--	--
TRINITY_DN37364_c0_g1_i1_1	17.8223	0	35.6446	202.367	7.66083	0.00170153	0.037901	Up	0.318149	17.6241	0.734346	0	0	0	--	--	--	--	--	--	--	--	--	--	--	--	--	--	--	--	--	--	--	--	--
TRINITY_DN3892_c0_g2_i1_1	33.7477	0.299354	67.196	195.851	7.61361	0.00130674	0.0312193	Up	0.025978	5.07823	0.0899966	0	0.0275891	0	CAB1108728.1	unnamed protein product [Ectocarpus sp. CCAP 1310/34]	--	--	--	--	--	--	--	--	KOG4157	beta-1,6-N-acetylglucosaminyltransferase, contains WSC domain	[GO]	METABOLISM|CELLULAR PROCESSES AND SIGNALING	Carbohydrate transport and metabolism |Posttranslational modification, protein turnover, chaperones	S	ENOG410XSD2	G- protein-coupled receptor	--	PF01822.22	WSC domain
TRINITY_DN26757_c0_g1_i1_1	17.194	0	34.388	195.246	7.60915	4.51909e-08	5.35957e-06	Up	3.14288	4.7577	3.26403	0	0	0	--	--	--	--	--	--	--	--	--	--	--	--	--	--	--	--	--	--	--	--	--
TRINITY_DN12611_c1_g1_i1_1	17.0984	0	34.1969	194.001	7.59992	7.97006e-05	0.00347252	Up	3.76535	1.03958	12.5396	3.15376e-24	3.65785e-26	4.45388e-17	CAB1112484.1	unnamed protein product [Ectocarpus sp. CCAP 1310/34]	--	--	--	--	--	--	--	--	--	--	--	--	--	--	--	--	--	--	--
TRINITY_DN33678_c0_g2_i1_1	16.7749	0	33.5498	190.533	7.5739	9.79348e-06	0.000597339	Up	2.91346	2.31907	0.555874	0	0	0	--	--	--	--	--	--	--	--	--	--	--	--	--	--	--	--	--	--	--	--	--
TRINITY_DN44076_c0_g1_i1_1	32.5135	0.299354	64.7277	188.619	7.55933	1.752e-08	2.43069e-06	Up	2.42376	5.56455	4.42069	0	0.0866393	0	KAG5190616.1	hypothetical protein JKP88DRAFT_143084, partial [Tribonema minus]	--	--	--	--	--	--	--	--	--	--	--	--	--	S	ENOG410YQV6		--	--	--
TRINITY_DN46996_c0_g1_i1_1	15.3718	0	30.7435	174.56	7.44758	0.000707528	0.0195829	Up	0.311325	4.86483	0.289098	0	0	0	--	--	--	--	--	--	--	--	--	--	--	--	--	--	--	--	--	--	--	--	--
TRINITY_DN13593_c0_g1_i1_1	29.2778	0.376154	58.1795	169.556	7.40562	7.51e-09	1.16393e-06	Up	2.48703	3.49723	2.99712	0.0868736	0	0	KAI2500091.1	desert hedgehog-like protein [Fragilaria crotonensis]	--	--	--	--	--	--	--	--	KOG3638	Sonic hedgehog and related proteins	[T]	CELLULAR PROCESSES AND SIGNALING	Signal transduction mechanisms	--	--	--	--	PF01079.23	Hint module
TRINITY_DN41270_c0_g1_i1_1	14.9098	0	29.8197	169.327	7.40367	0.000215841	0.00765383	Up	0.767304	5.85982	0.553671	0	0	0	--	--	--	--	--	--	--	--	--	--	--	--	--	--	--	--	--	--	--	--	--
TRINITY_DN3693_c0_g1_i1_2	14.3242	0	28.6484	162.54	7.34466	9.27128e-07	7.70797e-05	Up	2.64079	5.13788	6.06628	0	0	0	--	--	--	--	--	--	--	--	--	--	--	--	--	--	--	--	--	--	--	--	--
TRINITY_DN387_c0_g1_i1_2	3548.08	43.9067	7052.25	159.954	7.32151	4.8191e-91	3.18918e-86	Up	159.727	109.086	208.373	0.858034	1.35607	1.08885	--	--	--	--	--	--	--	--	--	--	--	--	--	--	--	--	--	--	--	--	--
TRINITY_DN13626_c0_g1_i3_1	13.7298	0	27.4596	155.933	7.28478	0.000338278	0.0109738	Up	5.25201	2.68004	0.30201	0	9.37587e-85	1.90571e-79	--	--	--	--	--	--	--	--	--	--	--	--	--	--	--	--	--	--	--	--	--
TRINITY_DN32186_c1_g1_i1_1	13.0871	0	26.1742	148.528	7.21459	1.52916e-06	0.000119476	Up	1.53268	3.14239	3.05849	0	0	0	--	--	--	--	--	--	--	--	--	--	--	--	--	--	--	--	--	--	--	--	--
TRINITY_DN31491_c0_g3_i1_1	12.3949	0	24.7899	140.757	7.13706	0.00235409	0.0478026	Up	0.280248	8.20396	0.478684	0	0	0	--	--	--	--	--	--	--	--	--	--	--	--	--	--	--	--	--	--	--	--	--
TRINITY_DN1556_c0_g1_i1_1	12.3091	0	24.6183	139.646	7.12563	2.43278e-06	0.000181302	Up	3.03166	3.40655	5.46292	0	0	0	--	--	--	--	--	--	--	--	--	--	--	--	--	--	--	--	--	--	--	--	--
TRINITY_DN45823_c0_g1_i1_1	11.7356	0	23.4712	133.297	7.0585	0.000486877	0.0146257	Up	1.56574	3.46097	0.240781	0	0	0	GBG33875.1	Procollagen-lysine,2-oxoglutarate 5-dioxygenase [Hondaea fermentalgiana]	B8B0I8|AP24_ORYSI	APETALA2-like protein 4 OS=Oryza sativa subsp. indica OX=39946 GN=AP2-4 PE=3 SV=1	--	--	--	--	--	--	--	--	--	--	--	--	--	--	--	--	--	0F	AP2/ERF-ERF
TRINITY_DN15684_c0_g1_i1_1	11.7012	0	23.4024	132.924	7.05446	8.08674e-06	0.000507265	Up	4.63816	5.82156	2.47697	1.27708e-22	6.96501e-25	1.71508e-05	--	--	--	--	--	--	--	--	--	--	--	--	--	--	--	--	--	--	--	--	--
TRINITY_DN6170_c1_g2_i2_1	79.6365	1.19742	158.076	129.627	7.01822	0.000135226	0.0052984	Up	8.08652	4.19407	0.0731658	1.83038e-25	0.0998844	7.0777e-82	CAB1096087.1	unnamed protein product [Ectocarpus sp. CCAP 1310/34]	P10978|POLX_TOBAC	Retrovirus-related Pol polyprotein from transposon TNT 1-94 OS=Nicotiana tabacum OX=4097 PE=2 SV=1	--	--	--	--	--	--	KOG0017	FOG: Transposon-encoded proteins with TYA, reverse transcriptase, integrase domains in various combinations	[R]	POORLY CHARACTERIZED	General function prediction only	L	COG2801	Retrotransposon protein	Cellular Component: retrotransposon nucleocapsid (GO:0000943);|Molecular Function: nucleic acid binding (GO:0003676);|Molecular Function: RNA-directed DNA polymerase activity (GO:0003964);|Molecular Function: aspartic-type endopeptidase activity (GO:0004190);|Molecular Function: endonuclease activity (GO:0004519);|Molecular Function: zinc ion binding (GO:0008270);|Biological Process: DNA integrat…	PF00665.29	Integrase core domain
TRINITY_DN15963_c0_g1_i1_2	11.3232	0	22.6463	128.452	7.00508	0.00230535	0.0472047	Up	0.290438	0.326472	4.53208	0	0	0	--	--	--	--	--	--	--	--	--	--	--	--	--	--	--	--	--	--	--	--	--
TRINITY_DN27684_c0_g1_i1_1	10.6983	0	21.3967	121.478	6.92456	0.00180444	0.0395936	Up	0.281338	7.66037	1.96099	0	0	0	--	--	--	--	--	--	--	--	--	--	--	--	--	--	--	--	--	--	--	--	--
TRINITY_DN22864_c0_g2_i2_1	10.6565	0	21.3129	121.014	6.91903	0.00149973	0.0345214	Up	0.258363	4.92652	0.893804	0	0	0	CBN73942.1	vanadium-dependent bromoperoxidase [Ectocarpus siliculosus]	P81701|PRXV_ASCNO	Vanadium-dependent bromoperoxidase OS=Ascophyllum nodosum OX=52969 PE=1 SV=1	--	--	--	--	--	--	--	--	--	--	--	--	--	--	Molecular Function: peroxidase activity (GO:0004601);|Molecular Function: metal ion binding (GO:0046872);	--	--
TRINITY_DN23118_c0_g1_i1_1	10.5953	0	21.1907	120.216	6.90949	1.72434e-05	0.000964608	Up	3.07499	1.75447	4.14691	7.78437e-55	0	0	--	--	--	--	--	--	--	--	--	--	--	--	--	--	--	--	--	--	--	--	--
TRINITY_DN17784_c0_g1_i1_2	10.4726	0	20.9451	118.792	6.89229	0.000548721	0.0160521	Up	1.19529	0.504194	4.39223	0.000635863	0	0	--	--	--	--	--	--	--	--	--	--	--	--	--	--	--	--	--	--	--	--	--
TRINITY_DN34062_c0_g1_i1_1	10.3842	0	20.7684	117.911	6.88156	0.00109012	0.0272234	Up	0.47662	7.41424	2.18881	0	0	0	--	--	--	--	--	--	--	--	--	--	KOG0004	Ubiquitin/40S ribosomal protein S27a fusion	[J]	INFORMATION STORAGE AND PROCESSING	Translation, ribosomal structure and biogenesis	O	COG5272	ubiquitin	--	--	--
TRINITY_DN32009_c0_g2_i1_1	123.8	2.13076	245.469	114.446	6.83852	0.000455947	0.0139077	Up	0.0125615	9.50828	0.0290138	0.0169709	0.0262601	0.0514748	UTU35002.1	polyprotein [synthetic construct]	--	--	--	--	--	--	--	--	--	--	--	--	--	--	--	--	--	PF00073.23,PF08762.13,PF00680.23	picornavirus capsid protein|CRPV capsid protein like|Viral RNA-dependent RNA polymerase
TRINITY_DN4693_c0_g3_i1_1	10.0079	0	20.0159	113.6	6.82782	5.69112e-05	0.00263801	Up	0.775735	2.90182	2.18324	0	0	0	--	--	--	--	--	--	--	--	--	--	--	--	--	--	--	--	--	--	--	--	--
TRINITY_DN45244_c0_g1_i1_1	9.99902	0	19.998	113.594	6.82774	5.99942e-05	0.00275715	Up	2.30024	2.55693	0.779945	0	0	0	--	--	--	--	--	--	--	--	--	--	--	--	--	--	--	--	--	--	--	--	--
TRINITY_DN17874_c0_g1_i1_2	9.65746	0	19.3149	109.539	6.7753	8.39661e-05	0.00362237	Up	1.78498	2.42835	5.7204	0	0	0	--	--	--	--	--	--	--	--	--	--	--	--	--	--	--	--	--	--	--	--	--
TRINITY_DN43100_c0_g1_i1_1	9.51655	0	19.0331	108.112	6.75638	5.25367e-05	0.00246699	Up	3.58447	5.22594	1.8066	0	0	0	--	--	--	--	--	--	--	--	--	--	--	--	--	--	--	--	--	--	--	--	--
TRINITY_DN45856_c0_g1_i1_1	9.5183	0	19.0366	108.018	6.75513	1.14473e-05	0.00068372	Up	1.84474	2.73152	2.9909	0	0	0	--	--	--	--	--	--	--	--	--	--	--	--	--	--	--	--	--	--	--	--	--
TRINITY_DN51399_c0_g1_i1_1	9.40748	0	18.815	106.851	6.73946	1.60342e-05	0.000906159	Up	2.49967	3.38468	1.90384	0	0	0	--	--	--	--	--	--	--	--	--	--	--	--	--	--	--	--	--	--	--	--	--
TRINITY_DN5083_c0_g1_i1_1	9.13137	0	18.2627	103.666	6.69581	2.43765e-05	0.00128643	Up	2.1032	4.43837	3.28562	0	0	0	--	--	--	--	--	--	--	--	--	--	--	--	--	--	--	--	--	--	--	--	--
TRINITY_DN48920_c0_g1_i1_1	9.02947	0	18.0589	102.564	6.68038	0.000127081	0.00503891	Up	3.02154	1.56358	1.02837	0	0	0	--	--	--	--	--	--	--	--	--	--	--	--	--	--	--	--	--	--	--	--	--
TRINITY_DN50268_c0_g1_i1_1	17.7523	0.376154	35.1284	102.402	6.6781	0.00141974	0.0331647	Up	0.094942	4.93738	0.498839	0.0662651	0	0	--	--	--	--	--	--	--	--	--	--	--	--	--	--	--	--	--	--	--	--	--
TRINITY_DN16279_c0_g2_i1_1	8.81943	0	17.6389	100.163	6.64621	0.00187719	0.040744	Up	0.386741	5.12139	0.890431	0	0	0	--	--	--	--	--	--	--	--	--	--	--	--	--	--	--	--	--	--	--	--	--
TRINITY_DN10525_c0_g1_i1_1	8.73919	0	17.4784	99.2538	6.63305	4.35034e-05	0.00210144	Up	3.61254	2.38808	2.08699	0	0	0	--	--	--	--	--	--	--	--	--	--	--	--	--	--	--	--	--	--	--	--	--
TRINITY_DN43672_c0_g1_i1_1	8.71737	0	17.4347	99.0132	6.62955	8.61146e-05	0.00369578	Up	1.77521	4.21709	1.69175	0	0	0	--	--	--	--	--	--	--	--	--	--	--	--	--	--	--	--	--	--	--	--	--
TRINITY_DN12527_c0_g1_i1_2	8.65766	0	17.3153	98.1953	6.61758	0.000363338	0.0116623	Up	2.14829	1.20741	5.718	0	1.54658e-78	4.78043e-80	--	--	--	--	--	--	--	--	--	--	--	--	--	--	--	--	--	--	--	--	--
TRINITY_DN1598_c1_g1_i1_1	456.719	9.60214	903.836	92.9837	6.53891	3.29759e-17	2.452e-14	Up	35.0033	35.8791	127.703	0.28432	0.65433	1.41007	--	--	--	--	--	--	--	--	--	--	--	--	--	--	--	--	--	--	--	--	--
TRINITY_DN21442_c0_g2_i1_1	8.15275	0	16.3055	92.5388	6.53199	0.000535333	0.0158016	Up	3.78706	0.872018	2.95588	0	0	0	--	--	--	--	--	--	--	--	--	--	--	--	--	--	--	--	--	--	--	--	--
TRINITY_DN10812_c0_g1_i5_2	43.2568	0.866923	85.6467	92.432	6.53032	2.04261e-08	2.77568e-06	Up	6.20572	12.6182	18.1098	0	4.30336e-49	0.361788	--	--	--	--	--	--	--	--	--	--	--	--	--	--	--	--	--	--	--	--	--
TRINITY_DN5394_c0_g3_i1_1	29.728	0.665128	58.791	92.3549	6.52912	5.22507e-09	8.43377e-07	Up	3.21204	3.68763	3.22112	0.100259	0	0.0750679	--	--	--	--	--	--	--	--	--	--	--	--	--	--	--	--	--	--	--	--	--
TRINITY_DN8659_c0_g1_i1_1	8.07297	0	16.1459	91.6815	6.51856	9.08986e-05	0.00384778	Up	1.65553	3.66269	1.9046	0	0	0	--	--	--	--	--	--	--	--	--	--	--	--	--	--	--	--	--	--	--	--	--
TRINITY_DN12084_c0_g1_i1_2	491.488	10.8086	972.167	90.7641	6.50405	7.81049e-24	1.23067e-20	Up	22.1149	25.0776	7.63353	0.336393	0.100868	0.246823	CBJ26528.1	novel protein [Ectocarpus siliculosus]	--	--	--	--	--	--	--	--	KOG1933	Cholesterol transport protein (Niemann-Pick C disease protein)	[I]	METABOLISM	Lipid transport and metabolism	S	ENOG410XRZ4	patched domain containing	--	PF02460.21,PF12349.11	Patched family|Sterol-sensing domain of SREBP cleavage-activation
TRINITY_DN13213_c0_g1_i1_1	15.5579	0.376154	30.7397	89.6158	6.48568	0.00199388	0.0427164	Up	0.131695	4.66155	0.302899	0.0919071	0	0	--	--	--	--	--	--	--	--	--	--	--	--	--	--	--	--	--	--	--	--	--
TRINITY_DN11854_c0_g1_i1_2	7.78953	0	15.5791	88.3414	6.46502	0.000496867	0.0148853	Up	0.982939	1.32195	3.85004	0	0	0	--	--	--	--	--	--	--	--	--	--	--	--	--	--	--	--	--	--	--	--	--
TRINITY_DN6689_c0_g2_i1_1	53.9139	1.16628	106.662	87.7648	6.45557	1.56071e-06	0.000121511	Up	0.925726	7.83371	1.15112	0	0.0342351	0.0978092	CBJ31727.1	Nitrate high affinity transporter [Ectocarpus siliculosus]	Q9LPV5|NRT25_ARATH	High affinity nitrate transporter 2.5 OS=Arabidopsis thaliana OX=3702 GN=NRT2.5 PE=1 SV=1	174/409(42.54)	K02575	NRT, narK, nrtP, nasA	MFS transporter, NNP family, nitrate/nitrite transporter	ko00910	Nitrogen metabolism	--	--	--	--	--	P	COG2223	Transporter	Cellular Component: plasma membrane (GO:0005886);|Cellular Component: plant-type vacuole membrane (GO:0009705);|Molecular Function: nitrate transmembrane transporter activity (GO:0015112);|Biological Process: nitrate transport (GO:0015706);|Cellular Component: integral component of membrane (GO:0016021);|Biological Process: nitrate assimilation (GO:0042128);|Biological Process: cellular response …	PF07690.19	Major Facilitator Superfamily			NRT, narK, nrtP, nasA
TRINITY_DN6625_c0_g2_i1_1	41.1692	0.964482	81.3739	84.82	6.40633	0.000326089	0.010662	Up	0.45765	29.7558	0.527321	0.205753	0.162175	0.155809	--	--	--	--	--	--	--	--	--	--	--	--	--	--	--	--	--	--	--	--	--
TRINITY_DN15823_c0_g3_i1_2	7.37872	0	14.7574	83.6974	6.38711	0.000235277	0.0081862	Up	2.04165	1.55845	3.90196	6.61952e-47	6.07898e-22	1.74158e-14	--	--	--	--	--	--	--	--	--	--	--	--	--	--	--	--	--	--	--	--	--
TRINITY_DN32248_c0_g1_i1_1	7.28717	0	14.5743	82.7215	6.37019	0.00121568	0.0295778	Up	4.5831	0.75547	3.06886	0	0	0	--	--	--	--	--	--	--	--	--	--	--	--	--	--	--	--	--	--	--	--	--
TRINITY_DN752_c2_g3_i1_1	26.1359	0.598708	51.6731	82.3895	6.36439	1.28708e-06	0.000102995	Up	7.54719	3.95586	10.5521	0	0.28481	0	--	--	--	--	--	--	--	--	--	--	--	--	--	--	--	--	--	--	--	--	--
TRINITY_DN16844_c0_g1_i1_2	14.2737	0.376154	28.1713	82.0244	6.35798	0.00079401	0.0214155	Up	0.60868	0.444028	5.24046	0.13739	0	0	GFH50965.1	hypothetical protein CTEN210_07441 [Chaetoceros tenuissimus]	Q0JIL1|NRX2_ORYSJ	Probable nucleoredoxin 2 OS=Oryza sativa subsp. japonica OX=39947 GN=Os01g0794400 PE=2 SV=1	--	--	--	--	--	--	--	--	--	--	--	--	--	--	Cellular Component: cell (GO:0005623);|Biological Process: cell redox homeostasis (GO:0045454);|Molecular Function: protein-disulfide reductase activity (GO:0047134);	PF13905.9	Thioredoxin-like
TRINITY_DN43857_c0_g1_i1_1	7.18224	0	14.3645	81.5966	6.35044	0.000291916	0.00981047	Up	2.44541	3.46723	1.18633	0	0	0	--	--	--	--	--	--	--	--	--	--	--	--	--	--	--	--	--	--	--	--	--
TRINITY_DN29006_c0_g1_i1_1	7.1281	0	14.2562	80.9836	6.33956	0.00159027	0.0359799	Up	3.10224	3.60463	0.482612	0	1.46101e-10	0	--	--	--	--	--	--	--	--	--	--	--	--	--	--	--	--	--	--	--	--	--
TRINITY_DN16562_c0_g1_i1_1	14.0403	0.376154	27.7044	80.7462	6.33532	1.58871e-05	0.000899384	Up	1.69054	4.7941	3.02093	0.208976	0	0	GAX20323.1	hypothetical protein FisN_9Hu031 [Fistulifera solaris]	--	--	--	--	--	--	--	--	--	--	--	--	--	T	COG2114	Guanylate Cyclase	--	--	--
TRINITY_DN17468_c0_g1_i1_2	7.11424	0	14.2285	80.6951	6.33441	0.00240642	0.0485968	Up	0.378345	1.72208	3.86778	0	0	0	GAX18860.1	hypothetical protein FisN_26Hh162 [Fistulifera solaris]	--	--	--	--	--	--	--	--	--	--	--	--	--	P	COG1283	Na Pi-cotransporter	--	--	--
TRINITY_DN24232_c0_g1_i1_2	6.95358	0	13.9072	78.8568	6.30116	0.00162221	0.0365579	Up	1.26917	0.710073	4.0757	0	0	0	--	--	--	--	--	--	--	--	--	--	--	--	--	--	--	--	--	--	--	--	--
TRINITY_DN51661_c0_g1_i1_1	6.89642	0	13.7928	78.3248	6.2914	0.000149772	0.00573921	Up	2.72972	2.38855	1.75965	0	0	0	--	--	--	--	--	--	--	--	--	--	--	--	--	--	--	--	--	--	--	--	--
TRINITY_DN3966_c3_g1_i1_1	6.81314	0	13.6263	77.3072	6.27253	0.00016578	0.00622998	Up	1.88949	2.65427	3.28124	0	1.40192e-44	3.65325e-60	--	--	--	--	--	--	--	--	--	--	--	--	--	--	--	--	--	--	--	--	--
TRINITY_DN16783_c0_g1_i1_1	6.78926	0	13.5785	77.0589	6.26789	0.000311848	0.0102725	Up	2.05475	1.05652	1.94751	0	0	0	--	--	--	--	--	--	--	--	--	--	--	--	--	--	--	--	--	--	--	--	--
TRINITY_DN39708_c0_g1_i1_1	6.36364	0	12.7273	72.2825	6.17557	0.000886216	0.0231478	Up	3.56484	1.60178	1.23161	0	0	0	--	--	--	--	--	--	--	--	--	--	--	--	--	--	--	--	--	--	--	--	--
TRINITY_DN23405_c0_g1_i1_2	6.36029	0	12.7206	72.1378	6.17268	0.000652684	0.0183486	Up	0.905014	1.26668	2.60322	0	0	0	OEU17299.1	hypothetical protein FRACYDRAFT_260812 [Fragilariopsis cylindrus CCMP1102]	--	--	--	--	--	--	--	--	--	--	--	--	--	--	--	--	--	PF03222.16	Tryptophan/tyrosine permease family
TRINITY_DN2160_c1_g1_i1_1	6.15456	0	12.3091	69.8188	6.12554	0.000431834	0.0133542	Up	1.771	2.016	3.2975	1.06063e-25	7.95071e-24	3.26948e-16	--	--	--	--	--	--	--	--	--	--	--	--	--	--	--	--	--	--	--	--	--
TRINITY_DN29036_c0_g2_i1_1	21.3933	0.588328	42.1982	69.2047	6.1128	0.00167689	0.0374783	Up	0.209331	6.30256	0.183127	0	0.055182	0.0518953	CAB1100369.1	unnamed protein product [Ectocarpus sp. CCAP 1310/34]	--	--	--	--	--	--	--	--	--	--	--	--	--	S	ENOG4111TJT	Metalloprotease, specifically cleaves on the N-terminal side of aspartyl, glutamyl and cysteic acid residues (By similarity)	--	PF13688.9,PF13583.9,PF13582.9	Metallo-peptidase family M12|Metallo-peptidase family M12B Reprolysin-like|Metallo-peptidase family M12B Reprolysin-like
TRINITY_DN43008_c0_g1_i1_1	86.2383	2.36369	170.113	68.6748	6.10171	2.34661e-15	1.21324e-12	Up	11.1117	15.3257	24.4217	0	0.522146	0.290952	--	--	--	--	--	--	--	--	--	--	--	--	--	--	--	--	--	--	--	--	--
TRINITY_DN34445_c0_g1_i1_2	22.6019	0.675508	44.5284	68.6408	6.10099	3.06173e-05	0.00156222	Up	1.76202	0.796657	5.52281	0.08026	0.0608487	0	--	--	--	--	--	--	--	--	--	--	--	--	--	--	--	--	--	--	--	--	--
TRINITY_DN2691_c0_g1_i5_2	259.953	7.52444	512.382	68.2441	6.09263	0.000108155	0.00444839	Up	0.244493	0.205972	26.6624	0.207809	0.158531	0.0828063	CBN76451.1	conserved unknown protein [Ectocarpus siliculosus]	F4JTP5|STY46_ARATH	Serine/threonine-protein kinase STY46 OS=Arabidopsis thaliana OX=3702 GN=STY46 PE=1 SV=1	--	--	--	--	--	--	KOG0192	Tyrosine kinase specific for activated (GTP-bound) p21cdc42Hs	[T]	CELLULAR PROCESSES AND SIGNALING	Signal transduction mechanisms	T	COG0515	Serine Threonine protein kinase	Molecular Function: protein serine/threonine kinase activity (GO:0004674);|Molecular Function: protein serine/threonine/tyrosine kinase activity (GO:0004712);|Molecular Function: ATP binding (GO:0005524);|Cellular Component: cytosol (GO:0005829);|Biological Process: chloroplast organization (GO:0009658);	PF02135.19,PF07714.20,PF00069.28,PF03109.19	TAZ zinc finger|Protein tyrosine and serine/threonine kinase|Protein kinase domain|ABC1 atypical kinase-like domain
TRINITY_DN6598_c0_g1_i4_1	47.6334	1.42781	93.839	67.9003	6.08535	0.000524621	0.0155479	Up	0.12696	13.0759	1.39381	0.178199	0.0673874	0	CAB1112768.1	unnamed protein product [Ectocarpus sp. CCAP 1310/34]	--	--	--	--	--	--	--	--	--	--	--	--	--	--	--	--	--	PF13855.9,PF12799.10	Leucine rich repeat|Leucine Rich repeats (2 copies)
TRINITY_DN35288_c0_g1_i1_1	5.93339	0	11.8668	67.3477	6.07356	0.000360125	0.011578	Up	1.66554	2.36165	2.36961	0	0	0	KAI4630777.1	60S ribosomal protein L16 [Alternaria sp. BMP 0032]	P93099|RL13A_CYAPA	60S ribosomal protein L13a OS=Cyanophora paradoxa OX=2762 PE=2 SV=1	64/94(68.09)	K02872	RP-L13Ae, RPL13A	large subunit ribosomal protein L13Ae	ko03010	Ribosome	KOG3204	60S ribosomal protein L13a	[J]	INFORMATION STORAGE AND PROCESSING	Translation, ribosomal structure and biogenesis	J	COG0102	This protein is one of the early assembly proteins of the 50S ribosomal subunit, although it is not seen to bind rRNA by itself. It is important during the early stages of 50S assembly (By similarity)	Molecular Function: structural constituent of ribosome (GO:0003735);|Biological Process: translation (GO:0006412);|Cellular Component: large ribosomal subunit (GO:0015934);	PF00572.21	Ribosomal protein L13			RP-L13Ae, RPL13A
TRINITY_DN36267_c0_g1_i1_1	5.9205	0	11.841	67.2128	6.07066	0.000323634	0.010587	Up	1.5313	1.70957	1.55007	0	0	0	--	--	--	--	--	--	--	--	--	--	--	--	--	--	--	--	--	--	--	--	--
TRINITY_DN23783_c0_g2_i1_1	32.2722	0.964482	63.5799	66.2672	6.05022	0.000833681	0.0221928	Up	0.139234	8.98469	0.162451	0.0651856	0.0498989	0.046038	CAB1113225.1	unnamed protein product [Ectocarpus sp. CCAP 1310/34]	--	--	--	--	--	--	--	--	--	--	--	--	--	I	COG1960	acyl-CoA dehydrogenase	--	PF09317.14	Acyl-CoA dehydrogenase, C-terminal, bacterial type
TRINITY_DN27234_c0_g1_i1_1	5.71095	0	11.4219	64.862	6.0193	0.00101624	0.0257377	Up	1.35335	3.51398	1.58941	0	0	0	--	--	--	--	--	--	--	--	--	--	--	--	--	--	--	--	--	--	--	--	--
TRINITY_DN43818_c0_g1_i1_1	5.70967	0	11.4193	64.8441	6.0189	0.00171023	0.0380307	Up	0.924063	3.48287	1.41704	0	0	0	--	--	--	--	--	--	--	--	--	--	--	--	--	--	--	--	--	--	--	--	--
TRINITY_DN16639_c0_g2_i1_1	29.6523	0.877303	58.4272	64.7737	6.01734	0.00225116	0.0465554	Up	0.0245048	4.63752	0.198146	0	0.0259843	0.0499443	CAB1101958.1	unnamed protein product [Ectocarpus sp. CCAP 1310/34]	--	--	--	--	--	--	--	--	--	--	--	--	--	--	--	--	--	--	--
TRINITY_DN3373_c0_g1_i1_2	45.208	1.42781	88.9882	64.5437	6.0122	0.000328754	0.010728	Up	0.964842	1.96758	28.4808	0.442269	0.166248	0	KAI2492985.1	Shwachman-Bodian-Diamond syndrome (SBDS) protein [Fragilaria crotonensis]	--	--	--	--	--	--	--	--	--	--	--	--	--	S	ENOG4111W5U	RNA binding protein	--	PF01172.21	Shwachman-Bodian-Diamond syndrome (SBDS) protein
TRINITY_DN6721_c0_g1_i1_2	20.133	0.577949	39.6881	63.6862	5.99291	2.68933e-06	0.00019753	Up	7.93727	4.57245	7.28481	0	0	0.357617	--	--	--	--	--	--	--	--	--	--	--	--	--	--	--	--	--	--	--	--	--
TRINITY_DN45179_c0_g1_i1_1	5.5194	0	11.0388	62.7028	5.97046	0.00129514	0.0310319	Up	1.75485	3.26155	1.20931	0	0	0	--	--	--	--	--	--	--	--	--	--	--	--	--	--	--	--	--	--	--	--	--
TRINITY_DN23564_c0_g1_i1_1	10.8033	0.376154	21.2305	61.9065	5.95202	0.00204399	0.0433687	Up	0.346147	3.98843	0.503476	0.120363	0	0	--	--	--	--	--	--	--	--	--	--	--	--	--	--	--	--	--	--	--	--	--
TRINITY_DN38174_c0_g1_i1_1	5.36653	0	10.7331	60.9522	5.92961	0.00228726	0.0469918	Up	0.621594	2.27403	0.900714	0	0	0	--	--	--	--	--	--	--	--	--	--	--	--	--	--	--	--	--	--	--	--	--
TRINITY_DN6065_c0_g2_i1_2	96.4214	3.10562	189.737	60.3642	5.91562	1.30159e-14	5.66687e-12	Up	9.22446	14.028	31.6723	0.234717	0.352567	0.348489	--	--	--	--	--	--	--	--	--	--	--	--	--	--	--	--	--	--	--	--	--
TRINITY_DN44445_c0_g1_i1_1	5.24775	0	10.4955	59.5718	5.89656	0.00073264	0.0201098	Up	1.78366	1.73422	1.76601	0	0	0	--	--	--	--	--	--	--	--	--	--	--	--	--	--	--	--	--	--	--	--	--
TRINITY_DN35087_c0_g1_i1_2	10.3094	0.376154	20.2426	58.941	5.8812	0.000190617	0.00695002	Up	0.913407	2.4125	3.52685	0.208831	0	0	KAG7354871.1	family 3 adenylate cyclase [Nitzschia inconspicua]	--	--	--	--	--	--	--	--	--	--	--	--	--	T	COG2114	Guanylate Cyclase	--	PF00233.22	3'5'-cyclic nucleotide phosphodiesterase
TRINITY_DN8246_c0_g2_i1_2	20.8515	0.752307	40.9508	58.5104	5.87062	0.00177165	0.0390035	Up	1.17612	1.07977	13.9096	0.262957	0	0	--	--	--	--	--	--	--	--	--	--	--	--	--	--	--	--	--	--	--	--	--
TRINITY_DN44066_c0_g1_i1_1	17.9354	0.598708	35.272	56.6062	5.82289	0.000125746	0.00500084	Up	1.67443	4.28232	9.03102	0	0.213944	0	--	--	--	--	--	--	--	--	--	--	--	--	--	--	--	--	--	--	--	--	--
TRINITY_DN9349_c0_g1_i1_1	9.42498	0.299354	18.5506	54.0678	5.7567	0.00180557	0.0396053	Up	0.264582	4.04849	1.85204	2.3796e-74	0.137811	4.31058e-82	CAB1116748.1	unnamed protein product [Ectocarpus sp. CCAP 1310/34]	--	--	--	--	--	--	--	--	--	--	--	--	--	--	--	--	--	--	--
TRINITY_DN25900_c0_g1_i1_1	4.58981	0	9.17962	52.0877	5.70287	0.00236173	0.0478698	Up	1.92021	1.09216	1.85683	0	0	0	--	--	--	--	--	--	--	--	--	--	--	--	--	--	--	--	--	--	--	--	--
TRINITY_DN33980_c0_g2_i1_1	4.57373	0	9.14745	51.9176	5.69815	0.001751	0.0386905	Up	1.07051	1.52021	1.55309	0	0	0	--	--	--	--	--	--	--	--	--	--	--	--	--	--	--	--	--	--	--	--	--
TRINITY_DN40817_c0_g1_i1_1	8.76881	0.299354	17.2383	50.2409	5.65079	0.000442801	0.0136296	Up	2.06453	0.662107	1.281	0	0.0773864	0	CAB1110765.1	unnamed protein product [Ectocarpus sp. CCAP 1310/34]	--	--	--	--	--	--	--	--	--	--	--	--	--	--	--	--	--	--	--
TRINITY_DN27541_c0_g1_i1_1	4.42341	0	8.84683	50.1946	5.64946	0.00223709	0.0463367	Up	1.15406	1.30737	1.60257	0	0	0	CBJ33250.1	EsV-1-12 [Ectocarpus siliculosus]	--	--	--	--	--	--	--	--	--	--	--	--	--	--	--	--	--	PF02415.20	Chlamydia polymorphic membrane protein (Chlamydia_PMP) repeat
TRINITY_DN3734_c0_g1_i49_1	219.311	8.62474	429.998	49.6513	5.63376	1.67954e-08	2.35484e-06	Up	7.92339	5.68793	1.54696	0.0860915	0.0116877	0.240798	CBJ26528.1	novel protein [Ectocarpus siliculosus]	--	--	--	--	--	--	--	--	KOG1933	Cholesterol transport protein (Niemann-Pick C disease protein)	[I]	METABOLISM	Lipid transport and metabolism	S	ENOG410XRZ4	patched domain containing	--	PF02460.21,PF12349.11	Patched family|Sterol-sensing domain of SREBP cleavage-activation
TRINITY_DN7894_c0_g1_i1_1	24.0194	0.954102	47.0846	49.4445	5.62774	0.00172454	0.0382718	Up	0.056402	3.36803	0.357425	0.0395619	0	0.0554334	CAB1099728.1	unnamed protein product [Ectocarpus sp. CCAP 1310/34]	--	--	--	--	--	--	--	--	--	--	--	--	--	--	--	--	--	--	--
TRINITY_DN20369_c0_g1_i1_2	32.7953	1.34064	64.2499	49.0042	5.61483	8.48482e-05	0.00365565	Up	0.360529	0.750702	6.73619	0.123785	0.0474415	0.0444223	CAD7959241.1	unnamed protein product [Amoebophrya sp. A120]	--	--	--	--	--	--	--	--	--	--	--	--	--	Z	ENOG410YTIB		--	PF01145.28	SPFH domain / Band 7 family
TRINITY_DN18367_c0_g2_i1_2	21.8665	0.887682	42.8453	46.8707	5.55061	0.00159169	0.0359996	Up	0.0356509	1.65575	3.85851	0	0.075131	0.0348566	CAB1112884.1	unnamed protein product [Ectocarpus sp. CCAP 1310/34]	A8J1V4|CFA44_CHLRE	Cilia- and flagella-associated protein 44 OS=Chlamydomonas reinhardtii OX=3055 GN=CFAP44 PE=1 SV=1	--	--	--	--	--	--	--	--	--	--	--	S	ENOG410XRYZ	WD repeat domain 52	Cellular Component: axoneme (GO:0005930);|Cellular Component: nuclear speck (GO:0016607);|Cellular Component: motile cilium (GO:0031514);|Biological Process: cilium-dependent cell motility (GO:0060285);	--	--
TRINITY_DN46532_c0_g1_i1_1	8.15133	0.376154	15.9265	46.4083	5.53631	0.000357035	0.0114977	Up	0.983674	2.77557	2.072	0.222329	0	0	OEU22078.1	periplasmic binding protein-like II [Fragilariopsis cylindrus CCMP1102]	--	--	--	--	--	--	--	--	--	--	--	--	--	--	--	--	--	--	--
TRINITY_DN22864_c0_g3_i2_1	262.882	11.6859	514.077	44.0754	5.4619	9.86835e-06	0.000599695	Up	0.569583	27.4763	2.26197	0.329393	0.104098	0.288935	CBN73942.1	vanadium-dependent bromoperoxidase [Ectocarpus siliculosus]	P81701|PRXV_ASCNO	Vanadium-dependent bromoperoxidase OS=Ascophyllum nodosum OX=52969 PE=1 SV=1	--	--	--	--	--	--	--	--	--	--	--	S	ENOG410XRS9	PAP2 superfamily	Molecular Function: peroxidase activity (GO:0004601);|Molecular Function: metal ion binding (GO:0046872);	--	--
TRINITY_DN20668_c0_g1_i1_2	28.2342	1.27422	55.1942	43.355	5.43813	1.60322e-05	0.000906159	Up	1.22585	2.65942	7.33705	0.124633	0.19225	0	--	--	--	--	--	--	--	--	--	--	--	--	--	--	--	--	--	--	--	--	--
TRINITY_DN33897_c0_g1_i1_1	14.7139	0.752307	28.6754	42.856	5.42143	8.8034e-05	0.00375623	Up	2.02909	4.19644	5.04886	0.33649	0	0	--	--	--	--	--	--	--	--	--	--	--	--	--	--	--	--	--	--	--	--	--
TRINITY_DN41243_c0_g1_i1_1	35.4306	1.62961	69.2316	42.8327	5.42064	0.00084534	0.0223826	Up	0.245609	11.1734	0.282291	0.172246	0.0652125	0.121096	CBJ33663.1	conserved unknown protein [Ectocarpus siliculosus]	--	--	--	--	--	--	--	--	KOG4157	beta-1,6-N-acetylglucosaminyltransferase, contains WSC domain	[GO]	METABOLISM|CELLULAR PROCESSES AND SIGNALING	Carbohydrate transport and metabolism |Posttranslational modification, protein turnover, chaperones	S	ENOG4111FP9	WSC domain containing	--	PF01822.22	WSC domain
TRINITY_DN36991_c0_g1_i1_2	85.3578	4.02191	166.694	41.9335	5.39003	7.89008e-06	0.000497285	Up	1.52309	1.0834	16.4272	0.299696	0.113471	0.105892	KAG7349310.1	HSF-type DNA-binding protein [Nitzschia inconspicua]	Q9SV12|HFA7A_ARATH	Heat stress transcription factor A-7a OS=Arabidopsis thaliana OX=3702 GN=HSFA7A PE=1 SV=1	--	--	--	--	--	--	KOG0627	Heat shock transcription factor	[K]	INFORMATION STORAGE AND PROCESSING	Transcription	K	COG5169	Transcription factor	Molecular Function: RNA polymerase II proximal promoter sequence-specific DNA binding (GO:0000978);|Molecular Function: DNA-binding transcription factor activity (GO:0003700);|Cellular Component: nucleus (GO:0005634);|Biological Process: response to heat (GO:0009408);|Biological Process: response to high light intensity (GO:0009644);|Biological Process: regulation of cellular protein metabolic pr…	PF00447.20	HSF-type DNA-binding	1F	HSF
TRINITY_DN1671_c0_g1_i1_1	54.731	2.58371	106.878	41.5416	5.37648	0.000461869	0.0140596	Up	0.390218	19.3982	0.649569	0.235718	0.0592645	0.23222	--	--	--	--	--	--	--	--	--	--	--	--	--	--	--	--	--	--	--	--	--
TRINITY_DN6731_c0_g1_i1_1	32.6472	1.53205	63.7624	41.2403	5.36598	0.0012938	0.0310109	Up	0.129778	6.51721	0.851482	0.0600239	0	0.129212	CBJ33843.1	hypothetical protein Esi_0640_0003 [Ectocarpus siliculosus]	--	--	--	--	--	--	--	--	--	--	--	--	--	--	--	--	--	--	--
TRINITY_DN7319_c0_g1_i1_1	114.684	5.2742	224.093	41.0209	5.35829	4.11229e-15	1.98645e-12	Up	4.99195	5.63638	4.64487	0	0.148939	0.236592	--	--	--	--	--	--	--	--	--	--	--	--	--	--	--	--	--	--	--	--	--
TRINITY_DN51214_c0_g1_i1_1	36.8635	1.76499	71.9621	39.8817	5.31765	0.000542811	0.0159234	Up	0.266927	7.8998	0.882071	0	0.121108	0.118517	--	--	--	--	--	--	--	--	--	--	--	--	--	--	--	--	--	--	--	--	--
TRINITY_DN4037_c1_g1_i1_1	31.2839	1.47601	61.0918	39.4512	5.302	2.93812e-08	3.71066e-06	Up	3.90183	9.22748	4.16347	0	0.283471	0.143573	--	--	--	--	--	--	--	--	--	--	--	--	--	--	--	--	--	--	--	--	--
TRINITY_DN32716_c0_g1_i2_1	43.2673	2.22832	84.3062	37.8666	5.24285	0.00165101	0.03705	Up	0.081613	5.24707	0.0708887	0.0579331	0.0657183	0.0399137	CBJ26952.1	conserved unknown protein [Ectocarpus siliculosus]	--	--	--	--	--	--	--	--	--	--	--	--	--	G	COG3979	chitinase	--	PF00066.20	LNR domain
TRINITY_DN32186_c0_g2_i1_1	12.1075	0.598708	23.6164	37.7415	5.23808	0.000125801	0.00500084	Up	1.68128	3.62511	2.32226	0	0.158976	0	--	--	--	--	--	--	--	--	--	--	--	--	--	--	--	--	--	--	--	--	--
TRINITY_DN23774_c0_g1_i1_1	101.793	5.13882	198.446	37.5178	5.2295	6.46239e-21	7.91978e-18	Up	5.50402	3.77614	4.90423	0.0563088	0.106565	0.221257	CBJ32332.1	FirrV-1-B30 precursor [Ectocarpus siliculosus]	--	--	--	--	--	--	--	--	--	--	--	--	--	S	ENOG410Y77Z		--	--	--
TRINITY_DN10747_c0_g3_i1_1	11.8314	0.598708	23.0642	36.9681	5.20821	0.000375219	0.0119381	Up	1.48699	4.99428	3.77367	0	0.299859	0	--	--	--	--	--	--	--	--	--	--	--	--	--	--	--	--	--	--	--	--	--
TRINITY_DN10992_c0_g1_i1_1	12.4308	0.752307	24.1094	35.8345	5.16328	0.000335579	0.0109076	Up	2.96751	5.82784	2.24709	0.452686	1.49041e-106	2.57037e-73	--	--	--	--	--	--	--	--	--	--	--	--	--	--	--	--	--	--	--	--	--
TRINITY_DN4731_c0_g1_i2_2	630.401	34.8104	1225.99	35.4267	5.14677	9.68933e-16	5.57583e-13	Up	50.6104	57.7788	58.6785	3.06518	1.8148	0.393834	--	--	--	--	--	--	--	--	--	--	--	--	--	--	--	--	--	--	--	--	--
TRINITY_DN7101_c0_g1_i1_1	44.4141	2.44049	86.3877	35.0127	5.12981	0.000122466	0.00490592	Up	1.84032	34.8895	2.78203	0.259594	0.587092	0.370662	--	--	--	--	--	--	--	--	--	--	--	--	--	--	--	--	--	--	--	--	--
TRINITY_DN48165_c0_g1_i1_1	11.2393	0.588328	21.8903	34.9667	5.12791	4.25489e-05	0.00206286	Up	1.52843	2.40542	1.5169	0	0.111728	0.110662	--	--	--	--	--	--	--	--	--	--	--	--	--	--	--	--	--	--	--	--	--
TRINITY_DN1097_c0_g1_i4_1	117.448	6.57331	228.323	34.5711	5.1115	0.00153523	0.0350039	Up	0.240365	29.4396	0.555704	0.133684	0.151297	0.616062	CBJ33132.1	hypothetical protein Esi_0425_0022 [Ectocarpus siliculosus]	--	--	--	--	--	--	--	--	--	--	--	--	--	--	--	--	--	--	--
TRINITY_DN21442_c0_g1_i1_1	6.03212	0.299354	11.7649	34.3068	5.10042	0.0018404	0.0401298	Up	1.64214	0.768146	0.784224	0	0.102198	0	--	--	--	--	--	--	--	--	--	--	--	--	--	--	--	--	--	--	--	--	--
TRINITY_DN2832_c4_g1_i1_1	269.4	15.4926	523.308	34.1983	5.09585	8.52108e-12	2.48418e-09	Up	32.2272	58.4941	19.9646	2.43489	0.873288	0.327313	--	--	--	--	--	--	--	--	--	--	--	--	--	--	--	--	--	--	--	--	--
TRINITY_DN32396_c0_g1_i1_1	5.99413	0.288974	11.6993	34.1339	5.09313	0.00175551	0.0387507	Up	1.16448	1.83574	0.673791	0	0	0.122427	--	--	--	--	--	--	--	--	--	--	--	--	--	--	--	--	--	--	--	--	--
TRINITY_DN5777_c1_g1_i1_1	15.8891	0.866923	30.9113	34.0121	5.08798	0.000817043	0.0218642	Up	1.53383	9.38904	6.85303	5.61747e-56	1.09754e-53	0.51489	--	--	--	--	--	--	--	--	--	--	--	--	--	--	--	--	--	--	--	--	--
TRINITY_DN43127_c0_g1_i1_1	10.6451	0.577949	20.7123	33.3428	5.0593	0.000154645	0.00589861	Up	1.85734	2.66303	2.72651	0	0	0.16454	CAB1119685.1	unnamed protein product [Ectocarpus sp. CCAP 1310/34]	--	--	--	--	--	--	--	--	--	--	--	--	--	--	--	--	--	PF13606.9,PF13857.9,PF12796.10,PF13637.9,PF00023.33	Ankyrin repeat|Ankyrin repeats (many copies)|Ankyrin repeats (3 copies)|Ankyrin repeats (many copies)|Ankyrin repeat
TRINITY_DN45315_c0_g1_i1_1	49.672	2.90383	96.4402	33.3415	5.05925	0.000297394	0.00995997	Up	0.521116	14.9019	0.721288	0.220561	0.221131	0.103264	--	--	--	--	--	--	--	--	--	--	--	--	--	--	--	--	--	--	--	--	--
TRINITY_DN7193_c0_g1_i1_1	48.0077	2.83741	93.1779	32.7711	5.03435	4.97573e-05	0.00236061	Up	0.263221	5.71386	2.19989	0.0896713	0.16234	0.0286241	CAB1112906.1	unnamed protein product [Ectocarpus sp. CCAP 1310/34]	--	--	--	--	--	--	--	--	KOG0017	FOG: Transposon-encoded proteins with TYA, reverse transcriptase, integrase domains in various combinations	[R]	POORLY CHARACTERIZED	General function prediction only	--	--	--	--	--	--
TRINITY_DN33565_c0_g1_i1_1	10.5466	0.598708	20.4945	32.76	5.03386	0.000221791	0.00782661	Up	2.40471	2.63683	1.61863	0	0.202807	0	--	--	--	--	--	--	--	--	--	--	--	--	--	--	--	--	--	--	--	--	--
TRINITY_DN25115_c0_g1_i1_1	10.4245	0.598708	20.2502	32.4068	5.01822	0.000504172	0.0150632	Up	1.77777	2.00383	3.87186	0	0.226614	0	--	--	--	--	--	--	--	--	--	--	--	--	--	--	--	--	--	--	--	--	--
TRINITY_DN19679_c0_g1_i4_1	10.3493	0.598708	20.0999	32.2258	5.01014	0.000546588	0.0159983	Up	1.45167	3.02956	1.23813	0	0.212756	0	--	--	--	--	--	--	--	--	--	--	--	--	--	--	--	--	--	--	--	--	--
TRINITY_DN5325_c0_g1_i1_1	64.6492	3.91397	125.384	32.1742	5.00783	0.00115537	0.0284028	Up	0.367122	24.5073	0.937232	0.403264	0.0769085	0.369516	--	--	--	--	--	--	--	--	--	--	--	--	--	--	--	--	--	--	--	--	--
TRINITY_DN126_c0_g2_i1_1	9.98469	0.598708	19.3707	30.9172	4.95034	0.000245644	0.00848003	Up	2.84525	2.74632	3.56152	0	0.368058	0	--	--	--	--	--	--	--	--	--	--	--	--	--	--	--	--	--	--	--	--	--
TRINITY_DN13371_c0_g3_i1_1	15.1829	0.954102	29.4117	30.9039	4.94972	0.000812769	0.0217989	Up	0.331136	3.40492	0.893737	0.0772264	0	0.110117	CBN76650.1	FtsH protease [Ectocarpus siliculosus]	Q9FH02|FTSH5_ARATH	ATP-dependent zinc metalloprotease FTSH 5, chloroplastic OS=Arabidopsis thaliana OX=3702 GN=FTSH5 PE=1 SV=1	--	--	--	--	--	--	KOG0731	AAA+-type ATPase containing the peptidase M41 domain	[O]	CELLULAR PROCESSES AND SIGNALING	Posttranslational modification, protein turnover, chaperones	O	COG0465	Acts as a processive, ATP-dependent zinc metallopeptidase for both cytoplasmic and membrane proteins. Plays a role in the quality control of integral membrane proteins (By similarity)	Molecular Function: ATP-dependent peptidase activity (GO:0004176);|Molecular Function: metalloendopeptidase activity (GO:0004222);|Molecular Function: ATP binding (GO:0005524);|Biological Process: proteolysis (GO:0006508);|Biological Process: multicellular organism development (GO:0007275);|Cellular Component: chloroplast (GO:0009507);|Cellular Component: chloroplast thylakoid (GO:0009534);|Cellu…	PF01434.21	Peptidase family M41
TRINITY_DN21210_c0_g2_i1_1	15.0438	0.954102	29.1334	30.6122	4.93604	8.89557e-06	0.000550693	Up	2.862	1.70853	2.42965	0.148925	0	0.115471	--	--	--	--	--	--	--	--	--	--	--	--	--	--	--	--	--	--	--	--	--
TRINITY_DN3758_c0_g1_i1_1	9.8608	0.598708	19.1229	30.5567	4.93342	0.000396709	0.0125136	Up	1.71601	1.9191	3.01501	0	0.17405	0	--	--	--	--	--	--	--	--	--	--	--	--	--	--	--	--	--	--	--	--	--
TRINITY_DN27349_c0_g1_i1_1	9.70999	0.577949	18.842	30.4248	4.92718	0.000342156	0.0110833	Up	2.44542	3.63974	2.18561	0	0	0.265815	--	--	--	--	--	--	--	--	--	--	--	--	--	--	--	--	--	--	--	--	--
TRINITY_DN15855_c0_g1_i1_1	136.591	8.7816	264.401	30.3963	4.92582	5.26517e-07	4.67702e-05	Up	15.3296	15.9216	10.2045	0.904807	0.681836	0	OEU06360.1	Fasciclin-domain-containing protein, partial [Fragilariopsis cylindrus CCMP1102]	--	--	--	--	--	--	--	--	--	--	--	--	--	M	COG2335	Beta-Ig-H3 fasciclin	--	PF02469.25	Fasciclin domain
TRINITY_DN28118_c0_g1_i1_1	5.35746	0.299354	10.4156	30.3768	4.9249	0.00234553	0.0477168	Up	1.69921	1.14052	0.976974	0	0.175228	0	CAB1097648.1	unnamed protein product [Ectocarpus sp. CCAP 1310/34]	--	--	29/49(59.18)	K13484	TTHL	5-hydroxyisourate hydrolase / 2-oxo-4-hydroxy-4-carboxy-5-ureidoimidazoline decarboxylase [EC:3.5.2.17 4.1.1.97]	ko00230	Purine metabolism	--	--	--	--	--	F	ENOG4111TU8	Ohcu decarboxylase	--	--	--			TTHL
TRINITY_DN8169_c0_g2_i1_2	39.6276	2.52767	76.7276	30.2707	4.91985	2.39327e-07	2.29207e-05	Up	5.3959	4.87233	19.6771	0.289511	0.45171	0.221135	--	--	--	--	--	--	--	--	--	--	--	--	--	--	--	--	--	--	--	--	--
TRINITY_DN19600_c1_g1_i1_2	57.1724	3.64205	110.703	30.0683	4.91017	2.50557e-05	0.00131808	Up	4.81605	11.3071	21.5981	0.297083	2.03791e-49	1.02876	--	--	--	--	--	--	--	--	--	--	--	--	--	--	--	--	--	--	--	--	--
TRINITY_DN49902_c0_g1_i1_1	33.4171	2.15152	64.6827	29.8337	4.89887	0.00155612	0.0353401	Up	0.297317	12.9358	0.516591	0.102927	0.238143	0.151487	--	--	--	--	--	--	--	--	--	--	--	--	--	--	--	--	--	--	--	--	--
TRINITY_DN22414_c0_g1_i1_1	9.48042	0.598708	18.3621	29.5626	4.8857	0.0020362	0.0433187	Up	3.35145	1.63774	0.98413	0	0.213476	0	CAE7553107.1	icd [Symbiodinium natans]	--	--	--	--	--	--	--	--	--	--	--	--	--	--	--	--	--	--	--
TRINITY_DN43559_c0_g1_i1_1	9.48677	0.598708	18.3748	29.3962	4.87756	0.00058762	0.0168709	Up	1.88504	3.77977	3.88263	0	0.390659	0	--	--	--	--	--	--	--	--	--	--	--	--	--	--	--	--	--	--	--	--	--
TRINITY_DN16872_c0_g3_i1_2	34.2714	2.30512	66.2378	29.0729	4.8616	0.000109815	0.00449155	Up	0.727116	0.515004	6.18342	0.159481	0.0810558	0.0757999	GAX20871.1	ATP-binding cassette, subfamily A (ABC1), member 1 [Fistulifera solaris]	Q84M24|AB1A_ARATH	ABC transporter A family member 1 OS=Arabidopsis thaliana OX=3702 GN=ABCA1 PE=2 SV=2	--	--	--	--	--	--	KOG0059	Lipid exporter ABCA1 and related proteins, ABC superfamily	[IR]	METABOLISM|POORLY CHARACTERIZED	Lipid transport and metabolism |General function prediction only	V	COG1131	(ABC) transporter	Molecular Function: ATP binding (GO:0005524);|Cellular Component: vacuolar membrane (GO:0005774);|Biological Process: lipid transport (GO:0006869);|Cellular Component: integral component of membrane (GO:0016021);|Molecular Function: ATPase activity, coupled to transmembrane movement of substances (GO:0042626);|Cellular Component: intracellular membrane-bounded organelle (GO:0043231);	PF00005.30,PF13304.9	ABC transporter|AAA domain, putative AbiEii toxin, Type IV TA system
TRINITY_DN41261_c0_g1_i1_1	28.0565	1.92896	54.1841	28.2096	4.81811	0.00118874	0.0290289	Up	0.229814	8.0867	0.468745	0.160408	0.123067	0.113829	CBJ28369.1	similar to thioredoxin-like protein [Ectocarpus siliculosus]	Q6Z4I3|TRH21_ORYSJ	Thioredoxin H2-1 OS=Oryza sativa subsp. japonica OX=39947 GN=Os07g0190800 PE=2 SV=1	--	--	--	--	--	--	KOG0907	Thioredoxin	[O]	CELLULAR PROCESSES AND SIGNALING	Posttranslational modification, protein turnover, chaperones	O	COG0526	Thioredoxin	Cellular Component: cytoplasm (GO:0005737);|Biological Process: glycerol ether metabolic process (GO:0006662);|Molecular Function: protein disulfide oxidoreductase activity (GO:0015035);|Biological Process: cell redox homeostasis (GO:0045454);	PF00085.23,PF13905.9,PF13098.9	Thioredoxin|Thioredoxin-like|Thioredoxin-like domain
TRINITY_DN33514_c0_g1_i1_1	42.1167	2.90383	81.3296	28.1117	4.8131	0.000871283	0.0228627	Up	0.189841	9.61688	0.599299	0.133578	0.152119	0.0948321	CBN76241.1	Fe Superoxide dismutase, Destroys radicals which are normally produced within the cells and which ar [Ectocarpus siliculosus]	P22302|SODF_NICPL	Superoxide dismutase [Fe], chloroplastic (Fragment) OS=Nicotiana plumbaginifolia OX=4092 GN=SODB PE=2 SV=1	--	--	--	--	--	--	KOG0876	Manganese superoxide dismutase	[P]	METABOLISM	Inorganic ion transport and metabolism	P	COG0605	Destroys radicals which are normally produced within the cells and which are toxic to biological systems (By similarity)	Molecular Function: superoxide dismutase activity (GO:0004784);|Cellular Component: chloroplast (GO:0009507);|Molecular Function: metal ion binding (GO:0046872);	PF02777.21,PF00081.25	Iron/manganese superoxide dismutases, C-terminal domain|Iron/manganese superoxide dismutases, alpha-hairpin domain
TRINITY_DN9917_c1_g1_i1_1	8.90237	0.577949	17.2268	27.7895	4.79647	0.00044654	0.0137147	Up	2.92951	2.78954	2.55959	0	0	0.370295	--	--	--	--	--	--	--	--	--	--	--	--	--	--	--	--	--	--	--	--	--
TRINITY_DN1718_c0_g2_i1_2	9.71261	0.752307	18.6729	27.5494	4.78395	0.00146328	0.0339183	Up	1.52219	4.318	3.54928	0.504633	0	0	--	--	--	--	--	--	--	--	--	--	--	--	--	--	--	--	--	--	--	--	--
TRINITY_DN35571_c0_g1_i1_1	8.8618	0.598708	17.1249	27.5054	4.78164	0.00157035	0.0356021	Up	4.10296	1.92368	1.98053	0	0.341291	0	--	--	--	--	--	--	--	--	--	--	--	--	--	--	--	--	--	--	--	--	--
TRINITY_DN9046_c0_g1_i1_1	47.0243	3.29289	90.7558	27.2614	4.76879	0.00149648	0.0344706	Up	3.96911	8.13388	4.13844	2.33653e-22	0.627612	1.00109e-39	--	--	--	--	--	--	--	--	--	--	--	--	--	--	--	--	--	--	--	--	--
TRINITY_DN36449_c0_g3_i1_1	56.4744	4.01406	108.935	27.0291	4.75644	0.00154671	0.0351866	Up	0.119772	7.63862	0.333362	0.0675901	0.180528	0.0711284	CBJ48548.1	expressed unknown protein [Ectocarpus siliculosus]	--	--	--	--	--	--	--	--	--	--	--	--	--	--	--	--	--	--	--
TRINITY_DN6677_c0_g1_i5_1	121.691	8.71148	234.67	27.027	4.75633	6.52382e-08	7.40538e-06	Up	2.95804	21.9815	4.62203	0.450145	0.459242	0.237948	--	--	--	--	--	--	--	--	--	--	--	--	--	--	--	--	--	--	--	--	--
TRINITY_DN49341_c0_g1_i1_1	31.2281	2.24908	60.2072	26.9591	4.7527	3.6909e-08	4.53166e-06	Up	12.3006	9.60095	10.828	0.584655	0.864459	0	--	--	--	--	--	--	--	--	--	--	--	--	--	--	--	--	--	--	--	--	--
TRINITY_DN32659_c0_g4_i1_1	12.98	0.898062	25.0619	26.9487	4.75214	0.000625888	0.0177616	Up	3.79023	3.06962	7.49525	0	0.552486	0	--	--	--	--	--	--	--	--	--	--	--	--	--	--	--	--	--	--	--	--	--
TRINITY_DN45893_c0_g1_i1_1	8.67932	0.598708	16.7599	26.8708	4.74797	0.00105197	0.0264806	Up	2.55212	2.35019	1.3358	0	0.241534	0	CAB1097902.1	unnamed protein product [Ectocarpus sp. CCAP 1310/34]	--	--	--	--	--	--	--	--	--	--	--	--	--	--	--	--	--	--	--
TRINITY_DN8047_c0_g2_i1_2	79.6147	5.84663	153.383	26.856	4.74717	1.71721e-08	2.39245e-06	Up	2.57411	6.49631	6.77198	0.422938	0.210205	0.0408695	KAG7360417.1	sodium:dicarboxylate symporter [Nitzschia inconspicua]	--	--	--	--	--	--	--	--	KOG3787	Glutamate/aspartate and neutral amino acid transporters	[E]	METABOLISM	Amino acid transport and metabolism	C	COG1301	sodium dicarboxylate symporter	--	PF00375.21	Sodium:dicarboxylate symporter family
TRINITY_DN26509_c1_g1_i1_1	17.196	1.18704	33.2049	26.6659	4.73693	3.46602e-06	0.000245583	Up	1.03629	1.92938	1.62192	0	0.154701	0.0505534	--	--	--	--	--	--	--	--	--	--	--	--	--	--	--	--	--	--	--	--	--
TRINITY_DN5598_c0_g1_i2_1	269.07	19.4248	518.716	26.6336	4.73517	0.000299462	0.0100191	Up	1.6534	43.3794	3.5749	0.0784373	1.3122	0.505037	CBJ33705.1	conserved unknown protein [Ectocarpus siliculosus]	--	--	--	--	--	--	--	--	--	--	--	--	--	--	--	--	--	PF00066.20	LNR domain
TRINITY_DN16323_c0_g1_i1_1	9.29018	0.752307	17.828	26.5704	4.73175	0.000853219	0.022515	Up	2.37798	2.88014	1.80857	0.34971	0	0	--	--	--	--	--	--	--	--	--	--	--	--	--	--	--	--	--	--	--	--	--
TRINITY_DN4622_c1_g1_i1_2	138.273	9.81801	266.729	26.5421	4.73021	2.14375e-39	1.57632e-35	Up	21.7092	21.6372	20.8	0.50802	1.04709	1.03619	--	--	--	--	--	--	--	--	--	--	--	--	--	--	--	--	--	--	--	--	--
TRINITY_DN6856_c0_g1_i1_1	17.3195	1.26384	33.3753	26.3772	4.72122	0.00191978	0.0414539	Up	0.279282	4.81094	0.259772	0.0794134	0.120723	0.0536479	CBJ34033.1	Mannuronan C-5-epimerase [Ectocarpus siliculosus]	--	--	--	--	--	--	--	--	--	--	--	--	--	--	--	--	--	PF13229.9,PF05048.16	Right handed beta helix region|Periplasmic copper-binding protein (NosD)
TRINITY_DN98_c1_g2_i3_2	2027.22	148.203	3906.23	26.3291	4.71859	3.08244e-15	1.54538e-12	Up	45.3865	63.4003	157.403	2.10162	3.17534	5.78238	CBN76608.1	conserved unknown protein [Ectocarpus siliculosus]	--	--	--	--	--	--	--	--	KOG1454	Predicted hydrolase/acyltransferase (alpha/beta hydrolase superfamily)	[R]	POORLY CHARACTERIZED	General function prediction only	S	ENOG4111NQ7	Hydrolase	--	PF00561.23,PF12697.10,PF12146.11	alpha/beta hydrolase fold|Alpha/beta hydrolase family|Serine aminopeptidase, S33
TRINITY_DN15092_c1_g1_i1_2	16.8583	1.17666	32.54	26.2489	4.71418	8.79817e-06	0.000546196	Up	3.36225	2.20275	5.37424	0	0.200977	0.209092	--	--	--	--	--	--	--	--	--	--	--	--	--	--	--	--	--	--	--	--	--
TRINITY_DN37009_c0_g2_i1_1	16.8762	1.24308	32.5094	25.9654	4.69852	0.0015327	0.0349762	Up	0.598544	4.18726	0.505933	0.0761966	0	0.162597	CBJ49227.1	conserved unknown protein [Ectocarpus siliculosus]	--	--	--	--	--	--	--	--	--	--	--	--	--	--	--	--	--	--	--
TRINITY_DN14844_c0_g1_i1_1	74.5298	5.62545	143.434	25.2986	4.66098	0.00167619	0.0374754	Up	0.802692	16.4598	1.55177	0	0.518278	0.222863	CBN75093.1	oxt [Ectocarpus siliculosus]	--	--	--	--	--	--	--	--	--	--	--	--	--	S	ENOG410ZIRP	WSC domain protein	--	PF01822.22	WSC domain
TRINITY_DN123_c1_g3_i1_1	289.933	21.8528	558.013	25.2679	4.65923	6.9867e-16	4.12827e-13	Up	23.8304	19.2967	21.1231	0.25631	1.17147	1.34405	--	--	--	--	--	--	--	--	--	--	--	--	--	--	--	--	--	--	--	--	--
TRINITY_DN3832_c0_g1_i6_1	2498.22	192.38	4804.07	25.0022	4.64399	2.07963e-15	1.08367e-12	Up	66.0198	125.663	36.9998	5.84664	2.25388	2.0356	CBJ26528.1	novel protein [Ectocarpus siliculosus]	--	--	--	--	--	--	--	--	KOG1933	Cholesterol transport protein (Niemann-Pick C disease protein)	[I]	METABOLISM	Lipid transport and metabolism	S	ENOG410XRZ4	patched domain containing	--	PF02460.21,PF12349.11	Patched family|Sterol-sensing domain of SREBP cleavage-activation
TRINITY_DN8264_c0_g1_i1_1	24.3425	1.86254	46.8225	24.9474	4.64082	0.000538389	0.0158353	Up	0.474435	6.2463	0.851692	0.0794458	0.179273	0.0560348	CBJ29697.1	6-phosphogluconate dehydrogenase [Ectocarpus siliculosus]	Q9FWA3|6PGD2_ARATH	6-phosphogluconate dehydrogenase, decarboxylating 2 OS=Arabidopsis thaliana OX=3702 GN=PGD2 PE=1 SV=1	117/174(67.24)	K00033	PGD, gnd, gntZ	6-phosphogluconate dehydrogenase [EC:1.1.1.44 1.1.1.343]	ko00030|ko00480	Pentose phosphate pathway|Glutathione metabolism	KOG2653	6-phosphogluconate dehydrogenase	[G]	METABOLISM	Carbohydrate transport and metabolism	G	COG0362	Catalyzes the oxidative decarboxylation of 6- phosphogluconate to ribulose 5-phosphate and CO(2), with concomitant reduction of NADP to NADPH (By similarity)	Molecular Function: phosphogluconate dehydrogenase (decarboxylating) activity (GO:0004616);|Cellular Component: peroxisome (GO:0005777);|Cellular Component: cytosol (GO:0005829);|Biological Process: pentose-phosphate shunt (GO:0006098);|Cellular Component: chloroplast stroma (GO:0009570);|Biological Process: response to salt stress (GO:0009651);|Biological Process: D-gluconate metabolic process (…	PF00393.22	6-phosphogluconate dehydrogenase, C-terminal domain			PGD, gnd, gntZ
TRINITY_DN9243_c0_g4_i2_1	21.0137	1.65037	40.3769	24.9391	4.64034	7.2915e-05	0.00322704	Up	0.995962	3.28068	0.865656	0.110646	0.129717	0	--	--	--	--	--	--	--	--	--	--	--	--	--	--	--	--	--	--	--	--	--
TRINITY_DN11410_c0_g2_i1_1	11.6909	0.866923	22.5148	24.6363	4.62271	0.000930316	0.0240025	Up	2.77101	6.69809	3.13701	0	0	0.466792	CBJ32665.1	expressed unknown protein [Ectocarpus siliculosus]	--	--	--	--	--	--	--	--	--	--	--	--	--	--	--	--	--	--	--
TRINITY_DN35554_c0_g2_i1_1	11.6625	0.866923	22.4581	24.6226	4.62191	0.00126401	0.0304847	Up	1.03885	2.71718	1.0893	0	0	0.189211	KAG7354871.1	family 3 adenylate cyclase [Nitzschia inconspicua]	--	--	--	--	--	--	--	--	--	--	--	--	--	T	COG2114	Guanylate Cyclase	--	PF00233.22	3'5'-cyclic nucleotide phosphodiesterase
TRINITY_DN15331_c0_g1_i1_1	27.5672	2.15152	52.9828	24.4093	4.60936	0.0012019	0.0292537	Up	0.201094	5.52787	0.465234	0.0464789	0.143266	0.0648739	CAB1115659.1	unnamed protein product [Ectocarpus sp. CCAP 1310/34]	P10978|POLX_TOBAC	Retrovirus-related Pol polyprotein from transposon TNT 1-94 OS=Nicotiana tabacum OX=4097 PE=2 SV=1	--	--	--	--	--	--	KOG0017	FOG: Transposon-encoded proteins with TYA, reverse transcriptase, integrase domains in various combinations	[R]	POORLY CHARACTERIZED	General function prediction only	S	ENOG410XS4D	Retrotransposon protein	Cellular Component: retrotransposon nucleocapsid (GO:0000943);|Molecular Function: nucleic acid binding (GO:0003676);|Molecular Function: RNA-directed DNA polymerase activity (GO:0003964);|Molecular Function: aspartic-type endopeptidase activity (GO:0004190);|Molecular Function: endonuclease activity (GO:0004519);|Molecular Function: zinc ion binding (GO:0008270);|Biological Process: DNA integrat…	PF07727.17	Reverse transcriptase (RNA-dependent DNA polymerase)
TRINITY_DN31917_c0_g1_i1_1	175.286	13.9977	336.575	24.0655	4.58889	4.6556e-12	1.46018e-09	Up	6.09076	19.241	17.5473	0.741497	0.258739	0.961801	CBJ29137.1	hypothetical protein Esi_0135_0040 [Ectocarpus siliculosus]	--	--	--	--	--	--	--	--	--	--	--	--	--	--	--	--	--	--	--
TRINITY_DN6625_c0_g1_i2_1	59.433	4.83279	114.033	23.6468	4.56357	0.00176969	0.0389732	Up	0.452038	19.4461	0.447566	0.358104	0.342646	0.197218	CBN74129.1	hypothetical protein Esi_0013_0025 [Ectocarpus siliculosus]	--	--	--	--	--	--	--	--	--	--	--	--	--	--	--	--	--	--	--
TRINITY_DN5644_c0_g1_i5_1	131.94	10.7135	253.166	23.6215	4.56203	0.000443727	0.0136518	Up	0.641011	27.6293	1.1444	0.417607	0.362582	0.520791	CBN75542.1	cupin-like protein [Ectocarpus siliculosus]	Q9LEA7|GL18_ARATH	Germin-like protein subfamily 1 member 8 OS=Arabidopsis thaliana OX=3702 GN=GLP9 PE=2 SV=2	--	--	--	--	--	--	--	--	--	--	--	S	ENOG4111RMA	germin-like protein	Cellular Component: plant-type vacuole (GO:0000325);|Cellular Component: extracellular region (GO:0005576);|Cellular Component: cell wall (GO:0005618);|Cellular Component: plasma membrane (GO:0005886);|Biological Process: response to salt stress (GO:0009651);|Molecular Function: manganese ion binding (GO:0030145);|Molecular Function: nutrient reservoir activity (GO:0045735);|Cellular Component: a…	PF00190.25,PF07883.14	Cupin|Cupin domain
TRINITY_DN5033_c0_g2_i3_1	51.5031	4.24446	98.7618	23.6118	4.56143	2.61316e-11	6.94512e-09	Up	9.58669	15.1451	25.1073	1.06295	0.841422	0.54249	--	--	--	--	--	--	--	--	--	--	--	--	--	--	--	--	--	--	--	--	--
TRINITY_DN3439_c0_g1_i1_1	28.6545	2.38192	54.927	23.4602	4.55215	0.00216484	0.0452797	Up	0.180138	5.97342	0.4572	0.202037	0.0385128	0.0723251	CBN79612.1	yellow cameleon 2.60 [Ectocarpus siliculosus]	Q40302|CALM_MACPY	Calmodulin OS=Macrocystis pyrifera OX=35122 PE=2 SV=3	62/146(42.47)	K02183	CALM	calmodulin	ko04016|ko04070|ko04626	MAPK signaling pathway - plant|Phosphatidylinositol signaling system|Plant-pathogen interaction	KOG0027	Calmodulin and related proteins (EF-Hand superfamily)	[T]	CELLULAR PROCESSES AND SIGNALING	Signal transduction mechanisms	DTZ	COG5126	Calcium-binding protein	Molecular Function: calcium ion binding (GO:0005509);	PF00036.35,PF13499.9,PF13405.9,PF13202.9,PF13833.9,PF12763.10,PF10591.12,PF14658.9	EF hand|EF-hand domain pair|EF-hand domain|EF hand|EF-hand domain pair|Cytoskeletal-regulatory complex EF hand|Secreted protein acidic and rich in cysteine Ca binding region|EF-hand domain			CALM
TRINITY_DN16561_c0_g2_i1_1	11.3701	0.898062	21.8422	23.4515	4.55161	0.000685632	0.0190646	Up	1.78676	2.14676	3.1479	0	0.283294	0	OEU14232.1	hypothetical protein FRACYDRAFT_269552 [Fragilariopsis cylindrus CCMP1102]	--	--	--	--	--	--	--	--	--	--	--	--	--	--	--	--	--	--	--
TRINITY_DN25048_c0_g1_i2_1	63.3983	5.21932	121.577	23.3757	4.54693	0.00164066	0.0368553	Up	0.118455	10.0546	0.550868	0.210516	0.190699	0.0882819	CAB1108249.1	unnamed protein product [Ectocarpus sp. CCAP 1310/34]	P04771|GLNA2_PHAVU	Glutamine synthetase PR-2 OS=Phaseolus vulgaris OX=3885 PE=2 SV=1	233/336(69.35)	K01915	glnA, GLUL	glutamine synthetase [EC:6.3.1.2]	ko00220|ko00250|ko00630|ko00910	Arginine biosynthesis|Alanine, aspartate and glutamate metabolism|Glyoxylate and dicarboxylate metabolism|Nitrogen metabolism	KOG0683	Glutamine synthetase	[E]	METABOLISM	Amino acid transport and metabolism	E	COG0174	glutamine synthetase	Molecular Function: glutamate-ammonia ligase activity (GO:0004356);|Molecular Function: ATP binding (GO:0005524);|Cellular Component: cytoplasm (GO:0005737);|Biological Process: glutamine biosynthetic process (GO:0006542);	PF00120.27,PF03951.22	Glutamine synthetase, catalytic domain|Glutamine synthetase, beta-Grasp domain			glnA, GLUL
TRINITY_DN4554_c0_g1_i1_1	47.8091	3.89574	91.7226	23.3316	4.54421	0.00169673	0.0378069	Up	0.378929	9.75944	0.363714	0.0469456	0.180961	0.257105	--	--	--	--	--	--	--	--	--	--	--	--	--	--	--	--	--	--	--	--	--
TRINITY_DN40840_c0_g1_i1_1	15.5649	1.33026	29.7996	23.1312	4.53177	2.06563e-05	0.00111682	Up	2.98964	4.42805	1.92495	0.224281	0	0.170373	--	--	--	--	--	--	--	--	--	--	--	--	--	--	--	--	--	--	--	--	--
TRINITY_DN12136_c0_g1_i1_2	108.75	9.05488	208.445	22.9843	4.52258	0.000516096	0.0153433	Up	7.95806	44.3462	2.35328	0.559346	1.90375	0.076365	--	--	--	--	--	--	--	--	--	--	--	--	--	--	--	--	--	--	--	--	--
TRINITY_DN6927_c0_g1_i1_1	25.5829	2.12038	49.0454	22.8118	4.51171	0.00071147	0.0196673	Up	0.587983	5.56717	0.564748	0.0623247	0.0474345	0.221165	CBJ28202.1	conserved unknown protein [Ectocarpus siliculosus]	--	--	--	--	--	--	--	--	KOG4157	beta-1,6-N-acetylglucosaminyltransferase, contains WSC domain	[GO]	METABOLISM|CELLULAR PROCESSES AND SIGNALING	Carbohydrate transport and metabolism |Posttranslational modification, protein turnover, chaperones	S	ENOG410XSD2	G- protein-coupled receptor	--	PF01822.22	WSC domain
TRINITY_DN38792_c0_g1_i1_1	7.57021	0.665128	14.4753	22.6014	4.49834	0.000618924	0.017609	Up	1.53223	2.18864	1.44195	0.190556	0	0.136536	KAI2495517.1	peroxidase [Fragilaria crotonensis]	Q05431|APX1_ARATH	L-ascorbate peroxidase 1, cytosolic OS=Arabidopsis thaliana OX=3702 GN=APX1 PE=1 SV=2	28/64(43.75)	K00434	E1.11.1.11	L-ascorbate peroxidase [EC:1.11.1.11]	ko00053|ko00480	Ascorbate and aldarate metabolism|Glutathione metabolism	--	--	--	--	--	--	--	--	Biological Process: response to reactive oxygen species (GO:0000302);|Molecular Function: peroxidase activity (GO:0004601);|Cellular Component: cell wall (GO:0005618);|Cellular Component: Golgi apparatus (GO:0005794);|Cellular Component: cytosol (GO:0005829);|Cellular Component: plasma membrane (GO:0005886);|Biological Process: response to heat (GO:0009408);|Cellular Component: plasmodesma (GO:00…	--	--			E1.11.1.11
TRINITY_DN661_c0_g1_i2_1	71.251	6.07172	136.43	22.4926	4.49138	2.91126e-05	0.00150165	Up	10.4191	28.805	15.5421	0.782973	1.75491	0	CBN79522.1	similar to Patched domain-containing protein 3 [Ectocarpus siliculosus]	--	--	--	--	--	--	--	--	--	--	--	--	--	--	--	--	--	--	--
TRINITY_DN38458_c0_g1_i1_2	18.8362	1.61923	36.0532	22.4355	4.48771	0.0011176	0.0276798	Up	0.905536	1.26311	6.73677	0.160078	0	0.22099	--	--	--	--	--	--	--	--	--	--	--	--	--	--	--	--	--	--	--	--	--
TRINITY_DN12210_c0_g2_i1_1	18.2083	1.55281	34.8637	22.2702	4.47704	0.000755279	0.02062	Up	0.384902	4.7897	0.614185	0.068978	0.103652	0.0968615	CBJ30647.1	RNA-binding protein, putative [Ectocarpus siliculosus]	--	--	--	--	--	--	--	--	--	--	--	--	--	--	--	--	--	--	--
TRINITY_DN50419_c0_g1_i1_1	61.6442	5.32356	117.965	21.9611	4.45688	3.69844e-20	3.82431e-17	Up	20.0023	16.648	17.399	0.740188	0.847061	1.07069	--	--	--	--	--	--	--	--	--	--	--	--	--	--	--	--	--	--	--	--	--
TRINITY_DN5239_c1_g2_i4_2	103.623	8.97599	198.271	21.9032	4.45307	3.81412e-13	1.40352e-10	Up	16.5281	7.48797	17.4372	0.510537	0.492066	1.07966	--	--	--	--	--	--	--	--	--	--	--	--	--	--	--	--	--	--	--	--	--
TRINITY_DN40441_c0_g1_i1_1	47.9961	4.2237	91.7684	21.8443	4.44918	0.000232841	0.00811972	Up	0.577992	9.62026	0.906668	0.234075	0.132512	0.165037	CAB1109694.1	unnamed protein product [Ectocarpus sp. CCAP 1310/34]	--	--	--	--	--	--	--	--	--	--	--	--	--	S	COG4875	Calcium calmodulin dependent protein kinase ii association-domain protein	--	PF14534.9,PF08332.13,PF13474.9	Domain of unknown function (DUF4440)|Calcium/calmodulin dependent protein kinase II association domain|SnoaL-like domain
TRINITY_DN4479_c0_g2_i1_1	24.949	2.22832	47.6697	21.4555	4.42328	2.99928e-10	6.44436e-08	Up	5.77834	5.78941	5.64346	0.239548	0.368254	0.177885	--	--	--	--	--	--	--	--	--	--	--	--	--	--	--	--	--	--	--	--	--
TRINITY_DN18298_c0_g1_i1_1	17.1556	1.49677	32.8145	21.4376	4.42207	0.00214575	0.0450226	Up	4.73315	9.07109	3.54394	0	0.825631	0	--	--	--	--	--	--	--	--	--	--	--	--	--	--	--	--	--	--	--	--	--
TRINITY_DN4047_c0_g1_i1_1	42.2675	3.77075	80.7643	21.3835	4.41842	0.000506451	0.0151109	Up	0.35656	7.51717	0.60087	0.137417	0.139526	0.162435	CAB1119129.1	unnamed protein product [Ectocarpus sp. CCAP 1310/34]	--	--	93/177(52.54)	K03542	psbS	photosystem II 22kDa protein	ko00195	Photosynthesis	--	--	--	--	--	--	--	--	--	PF00504.24	Chlorophyll A-B binding protein			psbS
TRINITY_DN891_c0_g1_i7_1	120.363	10.7821	229.945	21.3244	4.41443	0.000853268	0.022515	Up	9.73468	30.4547	0.929624	0.566913	1.43846	0.049118	--	--	--	--	--	--	--	--	--	--	--	--	--	--	--	--	--	--	--	--	--
TRINITY_DN20309_c0_g1_i1_2	29.4417	2.68127	56.2021	21.3121	4.4136	0.000221867	0.00782661	Up	0.757789	0.711835	5.7703	0.232863	0.0889893	0.0852106	GAX16953.1	hypothetical protein FisN_5Hh331 [Fistulifera solaris]	--	--	--	--	--	--	--	--	KOG3568	Dopamine beta-monooxygenase	[E]	METABOLISM	Amino acid transport and metabolism	S	ENOG410XR89	dopamine beta-hydroxylase (dopamine beta-monooxygenase)	--	PF03712.18,PF01082.23	Copper type II ascorbate-dependent monooxygenase, C-terminal domain|Copper type II ascorbate-dependent monooxygenase, N-terminal domain
TRINITY_DN17098_c0_g3_i1_2	666.619	60.3238	1272.92	21.1456	4.40229	8.32388e-12	2.43742e-09	Up	36.4678	69.9904	26.3018	3.30516	2.94921	0.679207	ABR09274.1	glutathione S-transferase 4 [Laminaria digitata]	--	--	63/158(39.87)	K04097	HPGDS	prostaglandin-H2 D-isomerase / glutathione transferase [EC:5.3.99.2 2.5.1.18]	ko00480|ko00590	Glutathione metabolism|Arachidonic acid metabolism	KOG1695	Glutathione S-transferase	[O]	CELLULAR PROCESSES AND SIGNALING	Posttranslational modification, protein turnover, chaperones	O	ENOG4111KFX	Glutathione S-transferase	--	PF02798.23	Glutathione S-transferase, N-terminal domain			HPGDS
TRINITY_DN3171_c4_g1_i1_2	286.196	25.815	546.577	20.9639	4.38984	1.81307e-16	1.19986e-13	Up	14.3825	14.8634	13.9824	0.225914	0.869724	1.12889	--	--	--	--	--	--	--	--	--	--	--	--	--	--	--	--	--	--	--	--	--
TRINITY_DN35713_c0_g1_i1_1	10.4462	0.964482	19.928	20.8742	4.38365	0.000100942	0.00419608	Up	2.65712	1.27941	1.78218	0.175218	0.132861	0.129849	--	--	--	--	--	--	--	--	--	--	--	--	--	--	--	--	--	--	--	--	--
TRINITY_DN6841_c0_g1_i2_1	62.2849	5.61921	118.951	20.634	4.36695	4.9881e-09	8.09074e-07	Up	3.71946	4.57715	3.89043	0.0589359	0.135664	0.444291	CAB1109013.1	unnamed protein product [Ectocarpus sp. CCAP 1310/34]	--	--	--	--	--	--	--	--	--	--	--	--	--	S	COG4886	leucine Rich Repeat	--	PF13855.9,PF12799.10	Leucine rich repeat|Leucine Rich repeats (2 copies)
TRINITY_DN35_c0_g2_i1_1	830.347	77.3248	1583.37	20.4134	4.35144	1.88923e-18	1.60289e-15	Up	81.4622	88.8243	77.7058	1.90159	7.32229	4.08688	--	--	--	--	--	--	--	--	--	--	--	--	--	--	--	--	--	--	--	--	--
TRINITY_DN39781_c0_g1_i1_1	11.1663	1.12846	21.204	20.4091	4.35114	0.00234462	0.0477129	Up	3.3521	4.89227	3.143	0.731658	0	0	--	--	--	--	--	--	--	--	--	--	--	--	--	--	--	--	--	--	--	--	--
TRINITY_DN19976_c0_g1_i1_2	27.5099	2.62523	52.3946	20.1185	4.33045	0.00119528	0.0291455	Up	0.852909	2.15149	7.96715	0.235027	0.358308	0	KAG7370754.1	sugar transporter [Nitzschia inconspicua]	Q41144|STC_RICCO	Sugar carrier protein C OS=Ricinus communis OX=3988 GN=STC PE=2 SV=1	--	--	--	--	--	--	KOG0254	Predicted transporter (major facilitator superfamily)	[R]	POORLY CHARACTERIZED	General function prediction only	G	ENOG410XNQK	Transporter	Biological Process: carbohydrate transport (GO:0008643);|Molecular Function: symporter activity (GO:0015293);|Cellular Component: integral component of membrane (GO:0016021);	PF00083.27	Sugar (and other) transporter
TRINITY_DN15025_c0_g2_i1_1	20.1466	1.92896	38.3643	20.0743	4.32728	2.72305e-06	0.000198903	Up	7.022	11.2788	3.34583	0.571044	0.424955	0.418842	--	--	--	--	--	--	--	--	--	--	--	--	--	--	--	--	--	--	--	--	--
TRINITY_DN46_c1_g1_i1_2	1050.6	102.083	1999.11	19.5399	4.28835	2.39659e-16	1.55492e-13	Up	134.289	175.919	316.313	5.8628	11.349	17.7858	--	--	--	--	--	--	--	--	--	--	--	--	--	--	--	--	--	--	--	--	--
TRINITY_DN8868_c0_g1_i1_2	19.6344	1.92896	37.3398	19.4794	4.28388	1.25931e-05	0.000742105	Up	1.51463	2.1058	5.64278	0.172418	0.13215	0.128183	PXF47763.1	hypothetical protein BWQ96_02445 [Gracilariopsis chorda]	--	--	--	--	--	--	--	--	--	--	--	--	--	--	--	--	--	--	--
TRINITY_DN8307_c0_g2_i5_1	30.8911	2.93126	58.8509	19.3905	4.27727	3.96067e-06	0.000274748	Up	9.0396	4.29476	8.95214	2.72236e-13	0.548811	0.694672	--	--	--	--	--	--	--	--	--	--	--	--	--	--	--	--	--	--	--	PF02415.20	Chlamydia polymorphic membrane protein (Chlamydia_PMP) repeat
TRINITY_DN31803_c0_g1_i1_1	12.5211	1.19742	23.8447	19.3609	4.27507	0.00198707	0.042598	Up	3.76203	4.27559	2.51249	0	0.638865	0	--	--	--	--	--	--	--	--	--	--	--	--	--	--	--	--	--	--	--	--	--
TRINITY_DN2070_c0_g1_i1_1	115.709	11.4306	219.988	19.2468	4.26655	4.80887e-24	7.76198e-21	Up	4.20501	3.88946	6.28231	0.281576	0.313389	0.229073	CAB1116071.1	unnamed protein product [Ectocarpus sp. CCAP 1310/34]	B7FAL5|Y14A_ORYSJ	RNA-binding protein Y14A OS=Oryza sativa subsp. japonica OX=39947 GN=Y14A PE=1 SV=1	--	--	--	--	--	--	KOG0130	RNA-binding protein RBM8/Tsunagi (RRM superfamily)	[R]	POORLY CHARACTERIZED	General function prediction only	S	ENOG4111IHM	RNA binding motif protein 8A	Biological Process: nuclear-transcribed mRNA catabolic process, nonsense-mediated decay (GO:0000184);|Biological Process: regulation of alternative mRNA splicing, via spliceosome (GO:0000381);|Molecular Function: mRNA binding (GO:0003729);|Cellular Component: nucleolus (GO:0005730);|Cellular Component: cytoplasm (GO:0005737);|Biological Process: mRNA processing (GO:0006397);|Biological Process: r…	--	--
TRINITY_DN7647_c0_g1_i1_1	18.082	1.75461	34.4093	19.0045	4.24827	0.000972333	0.0249407	Up	1.01424	6.75961	1.76642	0.000133843	0.173239	0.344213	--	--	--	--	--	--	--	--	--	--	--	--	--	--	--	--	--	--	--	--	--
TRINITY_DN34399_c0_g1_i1_1	12.1779	1.19742	23.1584	18.8129	4.23365	0.00247802	0.0497243	Up	1.15098	1.30321	0.770721	0	0.162726	1.68987e-07	CBN79737.1	hypothetical protein Esi_0430_0011 [Ectocarpus siliculosus]	--	--	--	--	--	--	--	--	--	--	--	--	--	--	--	--	--	--	--
TRINITY_DN14055_c0_g1_i1_2	18.9441	1.92896	35.9592	18.7202	4.22653	0.00077188	0.0209694	Up	0.381537	1.96162	6.00673	0.171292	0.131885	0.129973	KAG7360417.1	sodium:dicarboxylate symporter [Nitzschia inconspicua]	--	--	--	--	--	--	--	--	KOG3787	Glutamate/aspartate and neutral amino acid transporters	[E]	METABOLISM	Amino acid transport and metabolism	C	COG1301	sodium dicarboxylate symporter	--	PF00375.21	Sodium:dicarboxylate symporter family
TRINITY_DN12807_c0_g1_i2_1	53.9683	5.36138	102.575	18.6633	4.22213	1.12041e-08	1.63319e-06	Up	11.3769	6.29744	13.0524	0.187195	0.715478	0.967541	--	--	--	--	--	--	--	--	--	--	--	--	--	--	--	--	--	--	--	--	--
TRINITY_DN9046_c0_g2_i1_1	224.558	22.824	426.293	18.5311	4.21188	5.59208e-09	8.91741e-07	Up	18.4424	19.9398	22.0367	0.173744	1.40282	1.95247	--	--	--	--	--	--	--	--	--	--	--	--	--	--	--	--	--	--	--	--	--
TRINITY_DN98_c1_g1_i6_2	914.629	94.8906	1734.37	18.2305	4.18829	2.55897e-17	1.92441e-14	Up	87.8631	114.524	187.123	3.98509	7.55082	11.7458	--	--	--	--	--	--	--	--	--	--	--	--	--	--	--	--	--	--	--	--	--
TRINITY_DN45735_c0_g1_i1_1	49.2393	5.0724	93.4063	18.2006	4.18592	0.000283152	0.00954097	Up	0.999976	10.6199	1.6267	0.0596517	0.323259	0.406689	CAB1109263.1	unnamed protein product [Ectocarpus sp. CCAP 1310/34]	--	--	--	--	--	--	--	--	--	--	--	--	--	--	--	--	--	--	--
TRINITY_DN38612_c0_g1_i1_2	103.513	10.9622	196.064	18.1271	4.18008	2.51414e-11	6.76345e-09	Up	9.82589	10.3309	12.8229	1.1428	0.160961	0.749511	--	--	--	--	--	--	--	--	--	--	--	--	--	--	--	--	--	--	--	--	--
TRINITY_DN13592_c0_g1_i1_1	12.4165	1.33026	23.5027	18.1068	4.17846	0.000860173	0.022634	Up	0.538118	2.32264	2.04222	0.136324	0	0.142124	CAB1111782.1	unnamed protein product [Ectocarpus sp. CCAP 1310/34]	--	--	--	--	--	--	--	--	--	--	--	--	--	--	--	--	--	--	--
TRINITY_DN27019_c0_g1_i1_2	18.1363	1.92896	34.3437	17.9745	4.16788	1.1194e-07	1.174e-05	Up	3.79704	4.02402	5.21719	0.302058	0.226096	0.22931	--	--	--	--	--	--	--	--	--	--	--	--	--	--	--	--	--	--	--	--	--
TRINITY_DN7639_c0_g3_i1_1	70.304	7.4647	133.143	17.7959	4.15347	0.000563315	0.0164008	Up	0.476086	12.8825	1.15131	0.221974	0.294772	0.319882	CAB1105333.1	unnamed protein product [Ectocarpus sp. CCAP 1310/34]	--	--	--	--	--	--	--	--	--	--	--	--	--	--	--	--	--	PF10342.12	Kre9/KNH-like N-terminal Ig-like domain
TRINITY_DN30455_c0_g1_i1_2	25.775	2.67343	48.8766	17.7665	4.15108	3.35813e-05	0.00169128	Up	4.38454	5.39945	8.50765	0	0.824386	0.19925	--	--	--	--	--	--	--	--	--	--	--	--	--	--	--	--	--	--	--	--	--
TRINITY_DN15776_c0_g1_i1_1	44.4744	4.80535	84.1435	17.7499	4.14974	0.000842355	0.0223428	Up	2.37259	17.9238	7.73409	1.15904	0.658203	0	--	--	--	--	--	--	--	--	--	--	--	--	--	--	--	--	--	--	--	--	--
TRINITY_DN627_c0_g1_i8_1	220.927	23.7181	418.136	17.574	4.13537	2.93789e-16	1.86946e-13	Up	18.4644	10.07	9.48054	0.72996	0.558228	1.14767	CBJ33828.1	expressed unknown protein [Ectocarpus siliculosus]	--	--	--	--	--	--	--	--	--	--	--	--	--	--	--	--	--	--	--
TRINITY_DN22577_c0_g1_i1_1	56.8732	6.16305	107.583	17.5161	4.13061	0.000792707	0.0213947	Up	0.299832	7.51775	0.627068	0.231797	0.144705	0.137341	CAB1098117.1	unnamed protein product [Ectocarpus sp. CCAP 1310/34]	Q9LK16|AMT15_ARATH	Putative ammonium transporter 1 member 5 OS=Arabidopsis thaliana OX=3702 GN=AMT1-5 PE=3 SV=1	--	--	--	--	--	--	KOG0682	Ammonia permease	[P]	METABOLISM	Inorganic ion transport and metabolism	P	COG0004	ammonium Transporter	Cellular Component: integral component of plasma membrane (GO:0005887);|Molecular Function: ammonium transmembrane transporter activity (GO:0008519);|Biological Process: ammonium transport (GO:0015696);|Biological Process: ammonium transmembrane transport (GO:0072488);	PF00909.24	Ammonium Transporter Family
TRINITY_DN570_c0_g2_i1_1	599.886	64.8546	1134.92	17.4428	4.12456	1.30828e-13	5.06311e-11	Up	24.2182	44.6016	25.1051	0.749552	3.0676	2.04698	--	--	--	--	--	--	--	--	--	--	--	--	--	--	--	--	--	--	--	--	--
TRINITY_DN4043_c0_g1_i17_1	2283.05	248.51	4317.6	17.3572	4.11746	7.68367e-13	2.73382e-10	Up	62.8864	40.4207	60.243	1.15031	4.13084	5.13249	CAB1097723.1	unnamed protein product [Ectocarpus sp. CCAP 1310/34]	Q2HXL0|RBOHC_SOLTU	Respiratory burst oxidase homolog protein C OS=Solanum tuberosum OX=4113 GN=RBOHC PE=1 SV=2	--	--	--	--	--	--	KOG0039	Ferric reductase, NADH/NADPH oxidase and related proteins	[PQ]	METABOLISM|METABOLISM	Inorganic ion transport and metabolism |Secondary metabolites biosynthesis, transport and catabolism	U	ENOG410XNZY	NADPH Oxidase	Molecular Function: peroxidase activity (GO:0004601);|Molecular Function: calcium ion binding (GO:0005509);|Cellular Component: integral component of membrane (GO:0016021);|Molecular Function: oxidoreductase activity, acting on NAD(P)H, oxygen as acceptor (GO:0050664);	PF08022.15,PF08030.15	FAD-binding domain|Ferric reductase NAD binding domain
TRINITY_DN27356_c0_g1_i1_1	103.582	11.1653	195.999	17.3176	4.11416	6.55621e-11	1.62501e-08	Up	5.92688	6.78791	2.96643	0.132554	0.302521	0.535586	--	--	--	--	--	--	--	--	--	--	--	--	--	--	--	--	--	--	--	--	--
TRINITY_DN19158_c0_g1_i1_1	23.4593	2.60447	44.3141	17.2675	4.10999	8.87498e-07	7.40641e-05	Up	2.83361	1.13471	1.97201	0.185855	0.14349	0.0705842	CAB1102440.1	unnamed protein product [Ectocarpus sp. CCAP 1310/34]	--	--	--	--	--	--	--	--	KOG0017	FOG: Transposon-encoded proteins with TYA, reverse transcriptase, integrase domains in various combinations	[R]	POORLY CHARACTERIZED	General function prediction only	L	COG2801	Retrotransposon protein	--	--	--
TRINITY_DN11913_c0_g1_i1_1	40.5517	4.45664	76.6467	17.2264	4.10655	9.04553e-13	3.16728e-10	Up	8.56248	11.561	14.6628	0.787115	0.907167	0.593033	--	--	--	--	--	--	--	--	--	--	--	--	--	--	--	--	--	--	--	--	--
TRINITY_DN11907_c0_g1_i1_1	38.7626	4.22624	73.2991	16.9475	4.083	4.35787e-08	5.17766e-06	Up	2.13128	3.74227	2.05088	0.0601758	0.328114	0.138288	--	--	--	--	--	--	--	--	--	--	--	--	--	--	--	--	--	--	--	--	--
TRINITY_DN13974_c0_g1_i1_2	55.961	6.30627	105.616	16.8358	4.07346	0.00203901	0.0433187	Up	0.344446	0.59264	8.77676	0.347503	0.0994529	0.188234	GAX27164.1	5-oxoprolinase [Fistulifera solaris]	Q9FIZ7|OPLA_ARATH	5-oxoprolinase 1 OS=Arabidopsis thaliana OX=3702 GN=OXP1 PE=1 SV=1	--	--	--	--	--	--	KOG1939	Oxoprolinase	[E]	METABOLISM	Amino acid transport and metabolism	EQ	COG0145	5-oxoprolinase	Molecular Function: ATP binding (GO:0005524);|Cellular Component: cytoplasm (GO:0005737);|Cellular Component: cytosol (GO:0005829);|Biological Process: glutathione metabolic process (GO:0006749);|Biological Process: glutathione catabolic process (GO:0006751);|Cellular Component: plasmodesma (GO:0009506);|Molecular Function: 5-oxoprolinase (ATP-hydrolyzing) activity (GO:0017168);	PF02538.17,PF19278.2	Hydantoinase B/oxoprolinase|Hydantoinase/oxoprolinase C-terminal domain
TRINITY_DN2009_c0_g1_i1_1	16.6901	1.86254	31.5177	16.7249	4.06393	0.000108525	0.00445532	Up	0.786145	3.25336	2.22526	0.116502	0.269317	0.0890783	--	--	--	--	--	--	--	--	--	--	--	--	--	--	--	--	--	--	--	--	--
TRINITY_DN1723_c0_g3_i2_1	67.565	7.71586	127.414	16.6426	4.05681	1.52333e-15	8.12994e-13	Up	19.302	20.8836	11.3722	1.39161	1.04153	0.969913	--	--	--	--	--	--	--	--	--	--	--	--	--	--	--	--	--	--	--	--	--
TRINITY_DN8235_c0_g1_i3_1	51.395	5.85331	96.9367	16.6202	4.05487	0.00211786	0.0445819	Up	0.217853	8.39816	0.611357	0.257173	0.131111	0.190343	CAB1099444.1	unnamed protein product [Ectocarpus sp. CCAP 1310/34]	--	--	--	--	--	--	--	--	--	--	--	--	--	--	--	--	--	--	--
TRINITY_DN7874_c0_g5_i1_1	11.3317	1.35102	21.3123	16.4189	4.03729	0.000161787	0.00611463	Up	2.39494	4.54146	3.54783	0.402344	0.306612	6.07498e-38	--	--	--	--	--	--	--	--	--	--	--	--	--	--	--	--	--	--	--	--	--
TRINITY_DN34366_c0_g1_i1_2	19.3365	2.21794	36.4551	16.4096	4.03647	6.37755e-06	0.000413778	Up	2.53686	4.47463	8.20411	0.276886	0.213512	0.439787	--	--	--	--	--	--	--	--	--	--	--	--	--	--	--	--	--	--	--	--	--
TRINITY_DN6362_c0_g1_i2_1	45.3725	5.0724	85.6725	16.4058	4.03613	2.33541e-09	4.12141e-07	Up	3.39334	3.44285	5.4826	0.0876665	0.336313	0.402685	--	--	--	--	--	--	--	--	--	--	--	--	--	--	--	--	--	--	--	--	--
TRINITY_DN11357_c0_g2_i1_2	87.053	10.1045	164.002	16.2077	4.0186	2.67362e-09	4.64396e-07	Up	15.4239	14.0739	42.1147	1.74928	1.00419	2.14024	--	--	--	--	--	--	--	--	--	--	--	--	--	--	--	--	--	--	--	--	--
TRINITY_DN15836_c0_g1_i1_2	111.428	12.907	209.949	16.1464	4.01314	3.78223e-10	7.96472e-08	Up	22.5258	46.9046	51.8323	1.92095	1.32075	4.80705	--	--	--	--	--	--	--	--	--	--	--	--	--	--	--	--	--	--	--	--	--
TRINITY_DN20049_c0_g1_i1_2	65.2969	7.69626	122.898	16.128	4.01149	0.00178163	0.0391709	Up	0.445757	0.74867	7.33969	0.434287	0.0708997	0.0906226	OEU23744.1	copper binding protein [Fragilariopsis cylindrus CCMP1102]	--	--	--	--	--	--	--	--	--	--	--	--	--	--	--	--	--	PF07712.15	Stress up-regulated Nod 19
TRINITY_DN48425_c0_g1_i1_1	16.2421	1.92896	30.5553	16.0041	4.00037	2.15957e-06	0.000163146	Up	3.59715	2.90763	1.98515	0.254615	0.197751	0.198595	--	--	--	--	--	--	--	--	--	--	--	--	--	--	--	--	--	--	--	--	--
TRINITY_DN21210_c0_g1_i7_1	325.977	38.5278	613.425	15.9315	3.99381	2.27871e-14	9.72904e-12	Up	18.7307	7.82314	14.6156	1.10234	0.546341	1.2687	CAB1109063.1	unnamed protein product [Ectocarpus sp. CCAP 1310/34]	--	--	--	--	--	--	--	--	--	--	--	--	--	--	--	--	--	PF00397.29	WW domain
TRINITY_DN15889_c0_g2_i2_1	79.9596	9.44556	150.474	15.9016	3.9911	4.23218e-08	5.08307e-06	Up	3.43304	11.9366	3.63053	0.396687	0.640109	0.280338	CBJ27802.1	Light harvesting complex protein [Ectocarpus siliculosus]	P93664|LHSR1_CHLRE	Light-harvesting complex stress-related protein 1, chloroplastic OS=Chlamydomonas reinhardtii OX=3055 GN=LHCSR1 PE=1 SV=1	--	--	--	--	--	--	--	--	--	--	--	--	--	--	--	PF00504.24	Chlorophyll A-B binding protein
TRINITY_DN16485_c1_g1_i1_1	28.9025	3.32818	54.4768	15.889	3.98996	7.72726e-09	1.18924e-06	Up	2.58072	3.46699	4.31374	0.09213	0.356753	0.21499	--	--	--	--	--	--	--	--	--	--	--	--	--	--	--	--	--	--	--	--	--
TRINITY_DN5505_c1_g1_i1_2	22.961	2.62153	43.3004	15.8741	3.98861	2.03638e-05	0.00110344	Up	6.22593	6.25613	6.21842	0	0.265084	1.00201	CBN76912.1	EsV-1-164 [Ectocarpus siliculosus]	--	--	--	--	--	--	--	--	--	--	--	--	--	--	--	--	--	--	--
TRINITY_DN7206_c0_g1_i1_2	61.6518	7.41397	115.89	15.8181	3.9835	2.17487e-05	0.00116447	Up	1.91384	2.70639	6.25715	0.479318	0.0402165	0.278043	--	--	--	--	--	--	--	--	--	--	--	--	--	--	--	--	--	--	--	--	--
TRINITY_DN28453_c0_g2_i1_1	12.9035	1.47601	24.331	15.7555	3.97778	9.00481e-05	0.00382245	Up	2.00376	4.45274	3.09287	0	0.444302	0.223501	--	--	--	--	--	--	--	--	--	--	--	--	--	--	--	--	--	--	--	--	--
TRINITY_DN8184_c1_g1_i1_1	13.4525	1.65037	25.2546	15.6647	3.96944	0.000107873	0.00444233	Up	2.97044	2.14886	1.89362	0.199604	0.306358	0	--	--	--	--	--	--	--	--	--	--	--	--	--	--	--	--	--	--	--	--	--
TRINITY_DN6837_c0_g1_i2_2	42.7464	5.05164	80.4411	15.579	3.96153	2.91319e-06	0.000211334	Up	2.61028	3.99431	7.55047	0.0940182	0.29076	0.576709	--	--	--	--	--	--	--	--	--	--	--	--	--	--	--	--	--	--	--	--	--
TRINITY_DN18280_c0_g2_i1_1	56.2144	6.65635	105.772	15.5174	3.95581	4.72165e-12	1.47253e-09	Up	11.7908	14.1047	17.286	0.274663	1.66534	1.03631	--	--	--	--	--	--	--	--	--	--	--	--	--	--	--	--	--	--	--	--	--
TRINITY_DN39111_c0_g1_i1_1	13.2052	1.61923	24.7912	15.5018	3.95436	0.00015749	0.00598644	Up	5.49537	3.12724	5.30349	0.603556	0	0.477936	--	--	--	--	--	--	--	--	--	--	--	--	--	--	--	--	--	--	--	--	--
TRINITY_DN2054_c2_g1_i2_1	154.961	18.6093	291.313	15.4767	3.95203	3.72009e-17	2.73543e-14	Up	5.737	10.0413	6.53765	0.284853	0.470228	0.784976	--	--	--	--	--	--	--	--	--	--	--	--	--	--	--	--	--	--	--	--	--
TRINITY_DN17439_c0_g1_i1_1	19.7914	2.33255	37.2503	15.4665	3.95108	0.000468381	0.0141925	Up	5.79627	2.22651	2.31196	0	0.169908	0.51275	--	--	--	--	--	--	--	--	--	--	--	--	--	--	--	--	--	--	--	--	--
TRINITY_DN22021_c0_g1_i1_2	12.8941	1.56319	24.2249	15.338	3.93904	7.16669e-05	0.00318735	Up	1.32766	2.95279	3.41158	0.198849	0.308665	0.143798	CAA67704.1	epsilon frustilin [Fistulifera pelliculosa]	--	--	--	--	--	--	--	--	--	--	--	--	--	--	--	--	--	--	--
TRINITY_DN32337_c0_g1_i1_2	17.1234	2.0332	32.2135	15.3131	3.93669	0.00114647	0.0282425	Up	3.16638	1.62369	4.68882	0	0.134969	0.539966	--	--	--	--	--	--	--	--	--	--	--	--	--	--	--	--	--	--	--	--	--
TRINITY_DN4807_c1_g1_i2_1	38.6718	4.75599	72.5876	15.2538	3.93109	1.15292e-10	2.71523e-08	Up	2.94985	6.10715	5.29678	0.336969	0.422192	0.248351	--	--	--	--	--	--	--	--	--	--	--	--	--	--	--	--	--	--	--	--	--
TRINITY_DN7099_c2_g1_i1_1	19.8215	2.39897	37.2439	15.2112	3.92707	0.000540283	0.015884	Up	1.44136	2.53945	2.13336	0.0909852	1.13834e-22	0.353875	--	--	--	--	--	--	--	--	--	--	--	--	--	--	--	--	--	--	--	--	--
TRINITY_DN6590_c0_g1_i1_1	82.4087	10.2659	154.552	15.1112	3.91755	0.00157832	0.0357705	Up	8.38222	4.49833	22.2276	1.43913	0.000168786	1.11555	--	--	--	--	--	--	--	--	--	--	--	--	--	--	--	--	--	--	--	--	--
TRINITY_DN3832_c1_g1_i2_1	110.524	13.9204	207.127	14.9842	3.90537	6.36573e-15	2.88542e-12	Up	15.2328	34.1818	19.2531	2.07072	1.91673	1.02757	CBJ26527.1	conserved unknown protein [Ectocarpus siliculosus]	--	--	--	--	--	--	--	--	--	--	--	--	--	--	--	--	--	--	--
TRINITY_DN12902_c0_g1_i1_1	21.4387	2.77883	40.0986	14.9531	3.90237	0.000139592	0.00543088	Up	1.7733	3.69557	3.48102	0.491364	0.186307	0	KAI2504105.1	extracellular matrix structural constituent [Fragilaria crotonensis]	--	--	--	--	--	--	--	--	--	--	--	--	--	--	--	--	--	--	--
TRINITY_DN31115_c0_g1_i1_1	10.3836	1.35102	19.4162	14.9145	3.89865	0.000689531	0.0191546	Up	1.80708	3.07895	1.26209	0.244219	0.189775	0	--	--	--	--	--	--	--	--	--	--	--	--	--	--	--	--	--	--	--	--	--
TRINITY_DN8331_c0_g1_i1_2	994.721	125.752	1863.69	14.8066	3.88817	1.04277e-15	5.89816e-13	Up	58.8613	25.8454	79.8344	3.32789	4.01374	5.05367	CBJ28819.1	conserved unknown protein [Ectocarpus siliculosus]	--	--	--	--	--	--	--	--	KOG3140	Predicted membrane protein	[S]	POORLY CHARACTERIZED	Function unknown	S	COG0398	Snare associated golgi protein	--	PF09335.14	SNARE associated Golgi protein
TRINITY_DN2184_c0_g2_i3_1	224.773	28.5463	421.001	14.749	3.88255	1.05404e-15	5.9114e-13	Up	8.84114	8.70417	4.00488	0.535972	0.719298	0.376035	CAB1100497.1	unnamed protein product [Ectocarpus sp. CCAP 1310/34]	--	--	--	--	--	--	--	--	--	--	--	--	--	O	ENOG41125MP	Mdm2, p53 E3 ubiquitin protein ligase homolog (mouse)	--	--	--
TRINITY_DN10301_c0_g2_i1_1	10.6301	1.42781	19.8324	14.7448	3.88213	0.00149182	0.0343871	Up	0.92722	1.7232	2.26784	0.355612	0.0878558	4.29401e-05	--	--	--	--	--	--	--	--	--	--	--	--	--	--	--	--	--	--	--	--	--
TRINITY_DN22197_c0_g2_i1_2	33.1205	4.1432	62.0978	14.6946	3.87722	0.000134199	0.00526438	Up	3.09541	3.05525	4.81254	0.102791	0.0779574	0.682266	KAG5191638.1	putative translation elongation factor 1-alpha [Tribonema minus]	P50256|EF1AC_PORPU	Elongation factor 1-alpha C OS=Porphyra purpurea OX=2787 GN=TEF-C PE=2 SV=1	255/343(74.34)	K03231	EEF1A	elongation factor 1-alpha	ko03013	RNA transport	KOG0052	Translation elongation factor EF-1 alpha/Tu	[J]	INFORMATION STORAGE AND PROCESSING	Translation, ribosomal structure and biogenesis	J	COG5256	This protein promotes the GTP-dependent binding of aminoacyl-tRNA to the A-site of ribosomes during protein biosynthesis (By similarity)	Molecular Function: translation elongation factor activity (GO:0003746);|Molecular Function: GTPase activity (GO:0003924);|Molecular Function: GTP binding (GO:0005525);|Cellular Component: cytoplasm (GO:0005737);	PF03143.20,PF00009.30,PF03144.28	Elongation factor Tu C-terminal domain|Elongation factor Tu GTP binding domain|Elongation factor Tu domain 2			EEF1A
TRINITY_DN23756_c0_g1_i1_2	11.9551	1.47601	22.4343	14.6397	3.87181	0.00100696	0.0255614	Up	4.6258	1.37208	3.95076	1.06616e-52	0.46566	0.313983	--	--	--	--	--	--	--	--	--	--	--	--	--	--	--	--	--	--	--	--	--
TRINITY_DN20133_c0_g1_i1_2	19.7528	2.50691	36.9987	14.6359	3.87144	1.84601e-07	1.81982e-05	Up	3.28631	5.48571	5.26773	0.313395	0.241189	0.502902	--	--	--	--	--	--	--	--	--	--	--	--	--	--	--	--	--	--	--	--	--
TRINITY_DN20854_c0_g1_i1_1	17.3431	2.22832	32.4578	14.6021	3.8681	1.23767e-06	9.98863e-05	Up	3.23343	1.97688	2.53825	0.170645	0.26361	0.131707	--	--	--	--	--	--	--	--	--	--	--	--	--	--	--	--	--	--	--	--	--
TRINITY_DN42420_c0_g1_i1_1	69.6064	8.94855	130.264	14.5727	3.8652	0.00119251	0.0290888	Up	1.06463	19.9089	1.28712	0.609733	0.397559	0.627406	CBJ26897.1	expressed unknown protein [Ectocarpus siliculosus]	--	--	--	--	--	--	--	--	--	--	--	--	--	--	--	--	--	--	--
TRINITY_DN49512_c0_g1_i1_1	7.21574	0.887682	13.5438	14.5073	3.85871	0.00104036	0.0262382	Up	1.56349	1.74732	1.80291	0	0.202441	0.0980253	--	--	--	--	--	--	--	--	--	--	--	--	--	--	--	--	--	--	--	--	--
TRINITY_DN825_c2_g1_i1_1	11.7752	1.45525	22.0951	14.4566	3.85366	0.00044042	0.0135754	Up	2.14741	1.519	2.36188	0	0.117447	0.346563	--	--	--	--	--	--	--	--	--	--	--	--	--	--	--	--	--	--	--	--	--
TRINITY_DN4280_c3_g1_i1_1	157.408	20.9137	293.902	14.2032	3.82815	1.3509e-10	3.11497e-08	Up	2.89348	5.88223	5.59596	0.661992	0.309632	0.148298	--	--	--	--	--	--	--	--	--	--	--	--	--	--	--	--	--	--	--	--	--
TRINITY_DN21530_c0_g1_i1_2	52.9858	6.82701	99.1447	14.1747	3.82525	2.39474e-08	3.14443e-06	Up	6.96783	5.55025	6.37161	0.100287	0.537834	0.767153	--	--	--	--	--	--	--	--	--	--	--	--	--	--	--	--	--	--	--	--	--
TRINITY_DN31609_c1_g1_i1_1	9.34433	1.18704	17.5016	14.1283	3.82052	0.000623065	0.0176967	Up	3.11643	3.03879	2.27077	0	0.398521	0.191745	--	--	--	--	--	--	--	--	--	--	--	--	--	--	--	--	--	--	--	--	--
TRINITY_DN12844_c0_g1_i3_1	75.2103	9.86367	140.557	14.1247	3.82015	1.014e-09	1.97365e-07	Up	6.04882	2.39643	4.48559	0.232928	0.285903	0.489587	KDQ55076.1	hypothetical protein JAAARDRAFT_340664 [Jaapia argillacea MUCL 33604]	--	--	--	--	--	--	--	--	--	--	--	--	--	S	ENOG4112BSB		--	PF01926.26,PF04548.19,PF02421.21	50S ribosome-binding GTPase|AIG1 family|Ferrous iron transport protein B
TRINITY_DN10981_c0_g2_i1_1	29.6141	4.03229	55.1958	14.0726	3.81482	4.10552e-07	3.74752e-05	Up	1.45555	3.57158	2.672	0.351341	0.16189	0.108012	--	--	--	--	--	--	--	--	--	--	--	--	--	--	--	--	--	--	--	--	--
TRINITY_DN39872_c0_g1_i1_2	30.951	4.08716	57.8148	13.8766	3.79458	0.00123189	0.0298927	Up	3.16863	10.2487	16.0722	0	0.644473	1.63958	--	--	--	--	--	--	--	--	--	--	--	--	--	--	--	--	--	--	--	--	--
TRINITY_DN5555_c0_g3_i1_2	25.1129	3.33855	46.8872	13.8094	3.78757	0.000141677	0.00549245	Up	1.53168	4.42444	7.86236	0.170469	0.63437	0.26623	--	--	--	--	--	--	--	--	--	--	--	--	--	--	--	--	--	--	--	--	--
TRINITY_DN39462_c0_g1_i1_2	14.1934	1.94972	26.437	13.6906	3.77511	0.000718844	0.0198546	Up	2.93615	2.24667	5.76242	0.377746	0.583923	0	--	--	--	--	--	--	--	--	--	--	--	--	--	--	--	--	--	--	--	--	--
TRINITY_DN4123_c0_g1_i2_1	107.12	14.4831	199.757	13.5937	3.76487	4.75315e-12	1.47253e-09	Up	21.3629	20.9438	31.8177	0.835482	2.10083	2.99922	--	--	--	--	--	--	--	--	--	--	--	--	--	--	--	--	--	--	--	--	--
TRINITY_DN46006_c0_g1_i1_1	96.7263	13.2541	180.198	13.5686	3.7622	0.00190324	0.0412014	Up	0.982112	32.6714	3.04413	0.59169	1.34711	0.905539	CAB1105550.1	unnamed protein product [Ectocarpus sp. CCAP 1310/34]	--	--	--	--	--	--	--	--	--	--	--	--	--	--	--	--	--	--	--
TRINITY_DN2947_c1_g1_i1_2	21.9267	2.95202	40.9014	13.5357	3.7587	0.000889737	0.0232089	Up	2.34038	11.9442	6.91917	0	1.04236	0.654235	--	--	--	--	--	--	--	--	--	--	--	--	--	--	--	--	--	--	--	--	--
TRINITY_DN19981_c0_g2_i1_1	15.6653	2.13076	29.1999	13.4698	3.75166	0.000644674	0.018201	Up	0.552821	3.39825	1.21316	0.0759752	0.116722	0.231126	--	--	--	--	--	--	--	--	--	--	--	--	--	--	--	--	--	--	--	--	--
TRINITY_DN3528_c0_g1_i1_1	19.2883	2.74769	35.829	13.4046	3.74466	0.000903995	0.0234973	Up	1.78652	6.14588	3.83834	0.715466	0	0.267161	--	--	--	--	--	--	--	--	--	--	--	--	--	--	--	--	--	--	--	--	--
TRINITY_DN10217_c0_g1_i2_2	40.8115	5.85331	75.7696	13.0735	3.70857	3.15979e-07	2.9703e-05	Up	3.71782	13.0396	6.49277	0.878734	0.3644	0.699763	CBJ27424.1	alternative oxidase isoform A [Ectocarpus siliculosus]	Q8LEE7|AOX3_ARATH	Ubiquinol oxidase 3, mitochondrial OS=Arabidopsis thaliana OX=3702 GN=AOX3 PE=1 SV=2	--	--	--	--	--	--	--	--	--	--	--	S	ENOG410YFEH	alternative oxidase	Cellular Component: mitochondrion (GO:0005739);|Cellular Component: mitochondrial inner membrane (GO:0005743);|Molecular Function: alternative oxidase activity (GO:0009916);|Biological Process: alternative respiration (GO:0010230);|Cellular Component: integral component of membrane (GO:0016021);|Molecular Function: metal ion binding (GO:0046872);|Cellular Component: respiratory chain (GO:0070469)…	--	--
TRINITY_DN1850_c0_g1_i38_1	842.059	120.191	1563.93	13.055	3.70653	1.22163e-26	2.78775e-23	Up	37.1645	32.697	39.8671	4.67509	2.02295	2.71408	CBJ26276.1	probable extracellular nuclease [Ectocarpus siliculosus]	--	--	--	--	--	--	--	--	--	--	--	--	--	--	--	--	--	--	--
TRINITY_DN1711_c0_g3_i1_1	24.6113	3.52744	45.6952	12.999	3.70033	0.000481224	0.0144785	Up	3.00983	3.17129	6.92714	0.432904	3.2871e-49	0.59546	--	--	--	--	--	--	--	--	--	--	--	--	--	--	--	--	--	--	--	--	--
TRINITY_DN27786_c0_g1_i1_2	32.2962	4.52973	60.0626	12.9906	3.6994	1.34874e-06	0.000106895	Up	7.11412	6.95614	8.38863	0.338236	0.256516	1.24972	--	--	--	--	--	--	--	--	--	--	--	--	--	--	--	--	--	--	--	--	--
TRINITY_DN2629_c1_g1_i1_2	131.262	19.1792	243.344	12.7743	3.67518	4.50089e-14	1.86162e-11	Up	51.0119	30.5884	52.3312	5.50269	2.20449	4.14396	--	--	--	--	--	--	--	--	--	--	--	--	--	--	--	--	--	--	--	--	--
TRINITY_DN42482_c0_g1_i1_1	12.9857	1.85216	24.1192	12.7687	3.67454	1.38498e-05	0.000803995	Up	2.07251	2.88225	3.17596	0.214354	0.330834	0.168013	--	--	--	--	--	--	--	--	--	--	--	--	--	--	--	--	--	--	--	--	--
TRINITY_DN40206_c0_g1_i1_1	31.0161	4.46955	57.5627	12.6985	3.66659	0.00158125	0.0358247	Up	8.12076	7.7024	8.35622	0	1.75214	0.249503	--	--	--	--	--	--	--	--	--	--	--	--	--	--	--	--	--	--	--	--	--
TRINITY_DN6008_c0_g2_i1_1	17.6931	2.62523	32.761	12.6539	3.66151	0.000311647	0.0102719	Up	3.74521	2.27669	2.70144	0.357624	0.443612	0	--	--	--	--	--	--	--	--	--	--	--	--	--	--	--	--	--	--	--	PF02987.19,PF12732.10,PF01442.21	Late embryogenesis abundant protein|YtxH-like protein|Apolipoprotein A1/A4/E domain
TRINITY_DN23677_c3_g1_i1_1	14.4855	2.04358	26.9274	12.6129	3.65683	0.000212406	0.00754921	Up	3.46495	3.43371	5.21476	0	0.349099	0.710568	--	--	--	--	--	--	--	--	--	--	--	--	--	--	--	--	--	--	--	--	--
TRINITY_DN9920_c0_g4_i1_2	13.2848	1.99538	24.5743	12.58	3.65306	0.00114375	0.0281904	Up	3.90284	1.66676	4.41644	0.573516	6.53827e-24	0.432423	--	--	--	--	--	--	--	--	--	--	--	--	--	--	--	--	--	--	--	--	--
TRINITY_DN40922_c0_g1_i1_1	26.0245	3.92435	48.1247	12.4542	3.63856	5.81983e-07	5.1028e-05	Up	2.75719	5.08174	6.23571	0.611299	0.154234	0.449105	--	--	--	--	--	--	--	--	--	--	--	--	--	--	--	--	--	--	--	--	--
TRINITY_DN28639_c0_g4_i1_1	35.9339	5.40036	66.4675	12.319	3.62281	1.51129e-12	5.07686e-10	Up	9.95549	8.96724	10.8032	0.874533	0.684558	1.02831	--	--	--	--	--	--	--	--	--	--	--	--	--	--	--	--	--	--	--	--	--
TRINITY_DN7218_c0_g1_i1_2	183.709	27.7246	339.694	12.2789	3.61811	9.36817e-09	1.40359e-06	Up	7.08381	5.89068	7.69389	0.839121	0.15987	0.874379	CBN75177.1	polymorphic Outer membrane protein G/I family [Ectocarpus siliculosus]	--	--	--	--	--	--	--	--	--	--	--	--	--	--	--	--	--	PF02415.20,PF00066.20	Chlamydia polymorphic membrane protein (Chlamydia_PMP) repeat|LNR domain
TRINITY_DN13771_c0_g2_i1_1	38.0896	5.69187	70.4873	12.2669	3.61669	0.00214814	0.0450584	Up	1.57613	7.41883	0.626592	0.0685818	0.463869	0.295875	CBJ26993.1	GDP-mannose 6-dehydrogenase [Ectocarpus siliculosus]	--	--	--	--	--	--	--	--	--	--	--	--	--	M	COG1004	UDP-glucose 6-dehydrogenase	--	PF00984.22	UDP-glucose/GDP-mannose dehydrogenase family, central domain
TRINITY_DN37683_c0_g1_i1_1	12.1701	1.77536	22.5648	12.2513	3.61486	0.000615337	0.0175254	Up	4.40101	2.60412	2.68059	0	0.520402	0.259096	--	--	--	--	--	--	--	--	--	--	--	--	--	--	--	--	--	--	--	--	--
TRINITY_DN42001_c0_g1_i1_1	10.6995	1.65037	19.7487	12.2135	3.61041	0.000939082	0.0241816	Up	0.991406	1.92751	2.04437	0.165359	0.257307	0	--	--	--	--	--	--	--	--	--	--	--	--	--	--	--	--	--	--	--	--	--
TRINITY_DN142_c0_g1_i38_2	9296.96	1418.08	17175.8	12.1104	3.59818	7.76565e-07	6.58022e-05	Up	277.897	218.369	310.271	4.15117	31.1615	37.8524	CBN76024.1	Pathogenesis-related protein, class 1 [Ectocarpus siliculosus]	P07053|PR1B_TOBAC	Pathogenesis-related protein 1B OS=Nicotiana tabacum OX=4097 PE=2 SV=1	--	--	--	--	--	--	KOG3017	Defense-related protein containing SCP domain	[S]	POORLY CHARACTERIZED	Function unknown	S	COG2340	Scp-like extracellular	Cellular Component: extracellular region (GO:0005576);|Cellular Component: vacuole (GO:0005773);|Biological Process: defense response (GO:0006952);|Biological Process: response to biotic stimulus (GO:0009607);	PF00188.29	Cysteine-rich secretory protein family
TRINITY_DN3263_c0_g1_i4_2	1891.39	289.783	3493	12.0646	3.59271	1.43827e-09	2.68118e-07	Up	39.3173	98.185	105.088	13.5681	5.06818	3.56777	CBJ29132.1	expressed unknown protein [Ectocarpus siliculosus]	--	--	--	--	--	--	--	--	--	--	--	--	--	--	--	--	--	--	--
TRINITY_DN8288_c0_g1_i3_1	14.4312	2.20756	26.6548	12.0606	3.59223	0.000627642	0.0178037	Up	1.37021	3.79872	0.887999	0.231285	0.0887193	0.261871	--	--	--	--	--	--	--	--	--	--	--	--	--	--	--	--	--	--	--	--	--
TRINITY_DN17550_c0_g2_i1_1	566.694	86.6032	1046.78	12.0401	3.58978	1.93185e-52	3.19616e-48	Up	28.8848	27.5008	35.6925	2.34215	3.19303	2.87631	CAB1118743.1	unnamed protein product [Ectocarpus sp. CCAP 1310/34]	Q8LGG0|FKB12_ARATH	Peptidyl-prolyl cis-trans isomerase FKBP12 OS=Arabidopsis thaliana OX=3702 GN=FKBP12 PE=1 SV=2	--	--	--	--	--	--	KOG0544	FKBP-type peptidyl-prolyl cis-trans isomerase	[O]	CELLULAR PROCESSES AND SIGNALING	Posttranslational modification, protein turnover, chaperones	O	COG0545	Peptidyl-prolyl cis-trans isomerase	Biological Process: protein peptidyl-prolyl isomerization (GO:0000413);|Molecular Function: peptidyl-prolyl cis-trans isomerase activity (GO:0003755);|Molecular Function: FK506 binding (GO:0005528);|Cellular Component: cytoplasm (GO:0005737);|Cellular Component: cytosol (GO:0005829);|Biological Process: chaperone-mediated protein folding (GO:0061077);	--	--
TRINITY_DN19334_c0_g1_i1_2	43.7753	6.95434	80.5962	11.8472	3.56647	3.36807e-05	0.00169499	Up	1.96508	3.72288	5.81259	0.806258	0.207863	0.137818	--	--	--	--	--	--	--	--	--	--	--	--	--	--	--	--	--	--	--	--	--
TRINITY_DN26163_c3_g1_i1_1	10.61	1.70641	19.5137	11.842	3.56584	0.00214262	0.0449998	Up	2.26657	1.36423	3.44968	0.466746	0	0.187798	--	--	--	--	--	--	--	--	--	--	--	--	--	--	--	--	--	--	--	--	--
TRINITY_DN50685_c0_g1_i1_1	31.2782	4.79381	57.7626	11.8324	3.56467	5.18777e-05	0.00244484	Up	1.98601	4.96476	1.46531	0.0545491	0.375841	0.308587	--	--	--	--	--	--	--	--	--	--	--	--	--	--	--	--	--	--	--	--	--
TRINITY_DN34821_c0_g1_i1_1	15.63	2.35331	28.9067	11.8167	3.56275	0.000121197	0.00486686	Up	3.66135	2.99251	2.28284	0	0.431226	0.437712	--	--	--	--	--	--	--	--	--	--	--	--	--	--	--	--	--	--	--	--	--
TRINITY_DN25049_c0_g1_i1_1	18.1114	2.79589	33.4269	11.8041	3.56122	1.22215e-06	9.88577e-05	Up	4.23367	6.64644	4.88735	0.450335	0.351863	0.70805	--	--	--	--	--	--	--	--	--	--	--	--	--	--	--	--	--	--	--	--	--
TRINITY_DN45288_c0_g1_i1_1	30.129	4.66881	55.5892	11.7756	3.55773	2.05917e-09	3.693e-07	Up	7.33624	5.89656	5.17314	0.499706	0.75419	0.546295	--	--	--	--	--	--	--	--	--	--	--	--	--	--	--	--	--	--	--	--	--
TRINITY_DN19553_c0_g2_i1_2	10.2091	1.61923	18.799	11.7339	3.55261	0.00168915	0.0376633	Up	2.35088	1.35901	3.18874	0.304018	0.0127473	0.354812	--	--	--	--	--	--	--	--	--	--	--	--	--	--	--	--	--	--	--	--	--
TRINITY_DN4805_c2_g1_i1_1	7.82853	1.17666	14.4804	11.7166	3.55049	0.001237	0.0299723	Up	2.83465	2.38783	2.02156	0	0.358106	0.352865	--	--	--	--	--	--	--	--	--	--	--	--	--	--	--	--	--	--	--	--	--
TRINITY_DN19026_c0_g1_i1_1	45.2101	7.23961	83.1806	11.569	3.53219	0.000308795	0.0102075	Up	3.39311	1.37116	5.48599	0.524547	0.0448476	0.415612	CBJ33062.1	conserved unknown protein [Ectocarpus siliculosus]	Q69Q47|CIPKO_ORYSJ	CBL-interacting protein kinase 24 OS=Oryza sativa subsp. japonica OX=39947 GN=CIPK24 PE=1 SV=1	--	--	--	--	--	--	KOG0583	Serine/threonine protein kinase	[T]	CELLULAR PROCESSES AND SIGNALING	Signal transduction mechanisms	T	COG0515	Serine Threonine protein kinase	Molecular Function: protein serine/threonine kinase activity (GO:0004674);|Molecular Function: ATP binding (GO:0005524);|Cellular Component: nucleus (GO:0005634);|Cellular Component: cytoplasm (GO:0005737);|Biological Process: protein phosphorylation (GO:0006468);|Biological Process: response to salt stress (GO:0009651);|Cellular Component: plant-type vacuole membrane (GO:0009705);|Biological Pro…	PF00069.28,PF07714.20,PF01636.26,PF14531.9	Protein kinase domain|Protein tyrosine and serine/threonine kinase|Phosphotransferase enzyme family|Kinase-like
TRINITY_DN632_c0_g1_i6_1	1836.36	292.36	3380.36	11.5512	3.52997	8.31459e-16	4.8694e-13	Up	44.2274	43.1195	41.5813	2.44479	3.0509	6.78847	CBJ31176.1	putative scytonemin-related tyrosinase [Ectocarpus siliculosus]	--	--	--	--	--	--	--	--	--	--	--	--	--	S	ENOG4112D1W	tyrosinase	--	PF00264.23	Common central domain of tyrosinase
TRINITY_DN1909_c0_g1_i17_2	699.252	111.78	1286.72	11.5296	3.52728	5.9035e-15	2.71307e-12	Up	13.0949	10.6523	24.8344	2.18811	1.07111	1.44972	CBJ28533.1	conserved unknown protein [Ectocarpus siliculosus]	--	--	--	--	--	--	--	--	--	--	--	--	--	S	ENOG410XTVR	whole genome shotgun sequence	--	PF02415.20	Chlamydia polymorphic membrane protein (Chlamydia_PMP) repeat
TRINITY_DN518_c0_g1_i5_2	158.634	25.252	292.017	11.5089	3.52468	6.23983e-05	0.002846	Up	16.8413	17.8254	51.7065	0.739696	1.55192	5.86918	--	--	--	--	--	--	--	--	--	--	--	--	--	--	--	--	--	--	--	--	--
TRINITY_DN43331_c0_g1_i1_1	9.56939	1.47601	17.6628	11.4366	3.51558	0.000642767	0.0181578	Up	1.29706	1.98687	2.04574	0	0.332031	0.164036	--	--	--	--	--	--	--	--	--	--	--	--	--	--	--	--	--	--	--	--	--
TRINITY_DN851_c0_g1_i18_1	736.488	119.892	1353.08	11.2687	3.49425	8.7934e-14	3.48461e-11	Up	28.6388	12.8629	23.6621	1.51451	1.85545	3.08304	CBN77599.1	neural precursor cell expressed, developmentally down-regulated 4-like, isoform CRA_e [Ectocarpus siliculosus]	--	--	--	--	--	--	--	--	--	--	--	--	--	--	--	--	--	--	--
TRINITY_DN14721_c0_g1_i1_1	43.0522	7.12753	78.9769	11.2301	3.4893	7.53789e-14	3.04172e-11	Up	2.88544	3.94418	3.8026	0.479066	0.315269	0.302032	--	--	--	--	--	--	--	--	--	--	--	--	--	--	--	--	--	--	--	--	--
TRINITY_DN3540_c0_g1_i1_1	73.8335	12.1517	135.515	11.1624	3.48057	0.00177674	0.0391024	Up	0.577417	13.9808	1.86534	0.5765	0.439545	0.528587	KAG5183179.1	14-3-3-like protein [Tribonema minus]	Q39757|1433_FUCVE	14-3-3-like protein OS=Fucus vesiculosus OX=49266 PE=2 SV=1	--	--	--	--	--	--	KOG0841	Multifunctional chaperone (14-3-3 family)	[O]	CELLULAR PROCESSES AND SIGNALING	Posttranslational modification, protein turnover, chaperones	T	COG5040	Tyrosine 3-monooxygenase tryptophan 5-monooxygenase activation protein	Molecular Function: protein domain specific binding (GO:0019904);	PF00244.23	14-3-3 protein
TRINITY_DN19400_c0_g1_i1_1	69.2776	11.294	127.261	11.0783	3.46966	1.21122e-13	4.71507e-11	Up	22.7463	22.681	16.9828	0.969135	2.55179	2.5074	--	--	--	--	--	--	--	--	--	--	--	--	--	--	--	--	--	--	--	--	--
TRINITY_DN3274_c0_g1_i13_1	94.4689	15.5348	173.403	11.0763	3.4694	8.6878e-08	9.49235e-06	Up	18.442	18.7846	6.56149	0.754384	1.52147	2.09245	--	--	--	--	--	--	--	--	--	--	--	--	--	--	--	--	--	--	--	--	--
TRINITY_DN12698_c0_g3_i2_1	30.5588	4.98522	56.1325	11.0134	3.46119	0.000221501	0.00782205	Up	4.63946	4.28992	3.0116	0	0.476002	0.675313	--	--	--	--	--	--	--	--	--	--	--	--	--	--	--	--	--	--	--	--	--
TRINITY_DN23593_c0_g2_i2_1	114.23	19.4121	209.048	10.7913	3.4318	9.55031e-05	0.00400013	Up	9.03112	12.3546	1.09033	0.998696	0.522369	0.768276	CBJ33346.1	ammonium transporter (ISS) [Ectocarpus siliculosus]	Q9FVN0|AMT13_SOLLC	Ammonium transporter 1 member 3 OS=Solanum lycopersicum OX=4081 GN=AMT1-3 PE=2 SV=1	--	--	--	--	--	--	KOG0682	Ammonia permease	[P]	METABOLISM	Inorganic ion transport and metabolism	P	COG0004	ammonium Transporter	Cellular Component: integral component of plasma membrane (GO:0005887);|Molecular Function: ammonium transmembrane transporter activity (GO:0008519);|Biological Process: ammonium transport (GO:0015696);|Biological Process: ammonium transmembrane transport (GO:0072488);	--	--
TRINITY_DN20213_c0_g2_i1_1	11.5365	2.02652	21.0464	10.7246	3.42285	0.000719831	0.0198653	Up	3.50224	3.68837	4.37175	0.767006	0.596893	1.66954e-50	--	--	--	--	--	--	--	--	--	--	--	--	--	--	--	--	--	--	--	--	--
TRINITY_DN9580_c0_g1_i1_1	32.7824	5.51498	60.0499	10.7109	3.421	6.84404e-08	7.71592e-06	Up	2.90458	1.86243	2.0285	0.131498	0.203596	0.360185	--	--	--	--	--	--	--	--	--	--	--	--	--	--	--	--	--	--	--	--	--
TRINITY_DN44515_c0_g1_i1_1	7.57444	1.33026	13.8186	10.7047	3.42017	0.00231766	0.0473242	Up	2.40793	2.74621	1.99635	0.482174	0	0.339347	--	--	--	--	--	--	--	--	--	--	--	--	--	--	--	--	--	--	--	--	--
TRINITY_DN26921_c0_g2_i1_1	22.6396	3.89945	41.3798	10.6847	3.41748	0.000949062	0.02441	Up	9.03731	7.94383	6.00759	0.932181	1.43202	4.06086e-24	--	--	--	--	--	--	--	--	--	--	--	--	--	--	--	--	--	--	--	--	--
TRINITY_DN5237_c0_g1_i16_1	1360.6	233.267	2487.94	10.6766	3.41638	1.56504e-06	0.000121705	Up	28.6237	91.2669	53.2995	12.4497	2.93839	2.51799	--	--	--	--	--	--	--	--	--	--	--	--	--	--	--	--	--	--	--	--	--
TRINITY_DN9989_c0_g2_i2_2	298.106	51.0586	545.153	10.647	3.41237	9.39166e-06	0.000577622	Up	5.2742	7.96932	10.0399	0.287941	0.339131	1.75239	CAB1108130.1	unnamed protein product [Ectocarpus sp. CCAP 1310/34]	--	--	--	--	--	--	--	--	KOG3867	Sulfatase	[R]	POORLY CHARACTERIZED	General function prediction only	P	COG3119	Sulfatase	--	PF00884.26	Sulfatase
TRINITY_DN42191_c0_g1_i1_1	109.252	18.7098	199.795	10.5905	3.40469	6.26196e-06	0.000407477	Up	3.31887	3.23385	2.30002	0.079401	0.212632	0.619051	CBN78341.1	probable extracellular nuclease [Ectocarpus siliculosus]	--	--	--	--	--	--	--	--	--	--	--	--	--	S	ENOG4111UWH	adhesin-like protein	--	--	--
TRINITY_DN825_c0_g1_i2_1	472.245	81.9055	862.584	10.5321	3.39671	4.66896e-20	4.75358e-17	Up	16.1164	8.14042	15.2661	1.45363	1.45001	1.31836	CAB1112358.1	unnamed protein product, partial [Ectocarpus sp. CCAP 1310/34]	--	--	--	--	--	--	--	--	--	--	--	--	--	--	--	--	--	PF00017.27,PF12770.10,PF05729.15	SH2 domain|CHAT domain|NACHT domain
TRINITY_DN570_c0_g1_i8_1	1938.59	337.362	3539.82	10.4874	3.39058	2.77706e-08	3.5755e-06	Up	44.0852	76.0223	127.954	4.72014	5.37483	15.6517	CBN76608.1	conserved unknown protein [Ectocarpus siliculosus]	--	--	--	--	--	--	--	--	KOG1454	Predicted hydrolase/acyltransferase (alpha/beta hydrolase superfamily)	[R]	POORLY CHARACTERIZED	General function prediction only	S	ENOG4111NQ7	Hydrolase	--	PF00561.23,PF12697.10,PF12146.11	alpha/beta hydrolase fold|Alpha/beta hydrolase family|Serine aminopeptidase, S33
TRINITY_DN30439_c0_g1_i1_1	20.9837	3.59639	38.371	10.4741	3.38875	0.00063654	0.0180021	Up	1.72574	6.12514	1.52351	0.139245	0.316995	0.509386	CAB1108164.1	unnamed protein product [Ectocarpus sp. CCAP 1310/34]	--	--	--	--	--	--	--	--	--	--	--	--	--	--	--	--	--	--	--
TRINITY_DN4479_c0_g1_i4_1	2842.83	496.927	5188.73	10.4445	3.38467	3.22538e-34	1.423e-30	Up	106.111	94.6973	121.056	13.2331	7.75135	13.2718	--	--	--	--	--	--	--	--	--	--	--	--	--	--	--	--	--	--	--	--	--
TRINITY_DN23273_c0_g2_i1_2	23.7613	4.2237	43.2988	10.3902	3.37715	1.63393e-07	1.62847e-05	Up	2.62981	3.24993	4.4283	0.524176	0.201944	0.410543	--	--	--	--	--	--	--	--	--	--	--	--	--	--	--	--	--	--	--	--	--
TRINITY_DN11962_c0_g1_i2_2	28.5864	5.00968	52.1631	10.3738	3.37487	0.00222186	0.046105	Up	1.58314	4.52792	8.89608	0.355975	1.09078	0.127471	VEU41699.1	unnamed protein product [Pseudo-nitzschia multistriata]	--	--	--	--	--	--	--	--	--	--	--	--	--	--	--	--	--	--	--
TRINITY_DN1545_c0_g1_i22_2	848.195	149.449	1546.94	10.3378	3.36986	1.26511e-06	0.000101728	Up	32.2703	18.6387	25.2605	0.661553	2.63977	4.84196	CBN77599.1	neural precursor cell expressed, developmentally down-regulated 4-like, isoform CRA_e [Ectocarpus siliculosus]	--	--	--	--	--	--	--	--	--	--	--	--	--	--	--	--	--	--	--
TRINITY_DN1019_c0_g1_i4_2	12021	2123.53	21918.4	10.3208	3.36749	4.61365e-06	0.00031251	Up	531.671	395.1	494.532	8.2619	78.0947	65.2412	CAB1115168.1	unnamed protein product [Ectocarpus sp. CCAP 1310/34]	--	--	--	--	--	--	--	--	--	--	--	--	--	--	--	--	--	--	--
TRINITY_DN12902_c0_g3_i2_1	60.8321	10.8916	110.773	10.2932	3.36362	1.87974e-08	2.59161e-06	Up	2.16016	4.31327	4.8344	0.61194	0.432278	0.202656	GAX22400.1	hypothetical protein FisN_14Hh013 [Fistulifera solaris]	--	--	--	--	--	--	--	--	--	--	--	--	--	--	--	--	--	PF04886.15	PT repeat
TRINITY_DN7687_c1_g2_i1_2	37.1962	6.57702	67.8155	10.2419	3.35641	7.25662e-09	1.12911e-06	Up	2.54343	4.97125	5.58998	0.425992	0.435128	0.531293	--	--	--	--	--	--	--	--	--	--	--	--	--	--	--	--	--	--	--	--	--
TRINITY_DN4871_c0_g1_i1_1	173.2	30.969	315.431	10.1476	3.34307	1.09651e-09	2.11559e-07	Up	11.0048	22.719	37.7076	1.8672	2.92291	2.92171	--	--	--	--	--	--	--	--	--	--	--	--	--	--	--	--	--	--	--	--	--
TRINITY_DN11035_c0_g2_i1_1	15.1757	2.65267	27.6987	10.0981	3.33602	0.000633052	0.0179341	Up	2.3206	2.15406	3.94764	0	0.54208	0.356302	--	--	--	--	--	--	--	--	--	--	--	--	--	--	--	--	--	--	--	--	--
TRINITY_DN39917_c0_g1_i1_1	17.4866	3.16166	31.8116	10.0491	3.32899	1.40489e-05	0.000811989	Up	2.87458	3.70692	3.33585	0.38579	0.149173	0.586611	--	--	--	--	--	--	--	--	--	--	--	--	--	--	--	--	--	--	--	--	--
TRINITY_DN26927_c0_g1_i1_1	18.6694	3.30742	34.0313	10.0429	3.32811	0.000127317	0.00504527	Up	3.2261	1.39284	3.16248	0.129716	0.299427	0.400749	--	--	--	--	--	--	--	--	--	--	--	--	--	--	--	--	--	--	--	--	--
TRINITY_DN6590_c0_g2_i2_1	19.5882	3.58971	35.5867	10.0088	3.3232	0.00122533	0.0297795	Up	4.15945	2.92342	0.918222	0.361963	0.427857	0.105408	--	--	--	--	--	--	--	--	--	--	--	--	--	--	--	--	--	--	--	--	--
TRINITY_DN3396_c0_g1_i1_2	54.8615	10.1861	99.537	9.94383	3.3138	0.000111526	0.00453909	Up	7.34681	13.8302	13.4231	2.94065	0.6392	0.311602	ADK13089.1	type III polyketide synthase [Sargassum binderi]	--	--	--	--	--	--	--	--	--	--	--	--	--	--	--	--	--	--	--
TRINITY_DN11899_c2_g1_i1_2	17.2509	3.12638	31.3753	9.94303	3.31369	1.93641e-05	0.00106259	Up	2.40555	2.85265	3.98136	0.201391	0.618248	0.158911	--	--	--	--	--	--	--	--	--	--	--	--	--	--	--	--	--	--	--	--	--
TRINITY_DN3422_c6_g1_i1_2	26.1432	4.84317	47.4432	9.85376	3.30067	2.08183e-05	0.00112375	Up	2.28308	3.98222	7.12584	0.58133	0.594649	0.290515	--	--	--	--	--	--	--	--	--	--	--	--	--	--	--	--	--	--	--	--	--
TRINITY_DN21964_c0_g2_i1_1	17.493	3.29036	31.6957	9.8208	3.29584	3.04407e-05	0.0015544	Up	1.16458	1.87691	1.28861	0.236506	0.226032	0.0428485	GAX25186.1	glutamate dehydrogenase [Fistulifera solaris]	P52596|DHE3_VITVI	Glutamate dehydrogenase OS=Vitis vinifera OX=29760 GN=GDH PE=2 SV=1	164/428(38.32)	K15371	GDH2	glutamate dehydrogenase [EC:1.4.1.2]	ko00220|ko00250|ko00430|ko00910	Arginine biosynthesis|Alanine, aspartate and glutamate metabolism|Taurine and hypotaurine metabolism|Nitrogen metabolism	KOG2250	Glutamate/leucine/phenylalanine/valine dehydrogenases	[E]	METABOLISM	Amino acid transport and metabolism	E	COG2902	Dehydrogenase	Molecular Function: glutamate dehydrogenase [NAD(P)+] activity (GO:0004353);|Biological Process: cellular amino acid metabolic process (GO:0006520);	PF00208.24,PF05088.15	Glutamate/Leucine/Phenylalanine/Valine dehydrogenase|Bacterial NAD-glutamate dehydrogenase			GDH2
TRINITY_DN2140_c0_g1_i1_1	31.4119	5.86369	56.9601	9.8128	3.29467	1.33712e-05	0.000781005	Up	1.61725	5.42294	1.95674	0.493059	0.250742	0.291383	CBJ34033.1	Mannuronan C-5-epimerase [Ectocarpus siliculosus]	--	--	--	--	--	--	--	--	KOG4157	beta-1,6-N-acetylglucosaminyltransferase, contains WSC domain	[GO]	METABOLISM|CELLULAR PROCESSES AND SIGNALING	Carbohydrate transport and metabolism |Posttranslational modification, protein turnover, chaperones	--	--	--	--	PF01822.22	WSC domain
TRINITY_DN11709_c0_g1_i1_2	17.5106	3.27998	31.7412	9.80351	3.2933	0.000241007	0.00835046	Up	3.26272	2.52351	7.88267	0.663298	0.506534	0.258981	--	--	--	--	--	--	--	--	--	--	--	--	--	--	--	--	--	--	--	--	--
TRINITY_DN4488_c0_g1_i2_1	4961.15	919.854	9002.44	9.79037	3.29136	7.55885e-27	1.78653e-23	Up	196.775	231.736	338.475	38.5015	22.459	25.9123	CBJ26101.1	conserved unknown protein [Ectocarpus siliculosus]	--	--	--	--	--	--	--	--	KOG4781	Uncharacterized conserved protein	[S]	POORLY CHARACTERIZED	Function unknown	--	--	--	--	--	--
TRINITY_DN15249_c0_g1_i8_2	6507.41	1206.57	11808.3	9.78469	3.29053	4.31159e-08	5.13188e-06	Up	177.093	127.608	184.363	5.63528	19.0157	30.4269	CAB1097009.1	unnamed protein product [Ectocarpus sp. CCAP 1310/34]	--	--	--	--	--	--	--	--	--	--	--	--	--	--	--	--	--	--	--
TRINITY_DN33453_c0_g1_i1_2	16.1715	3.07818	29.2649	9.76373	3.28743	0.0014579	0.0338529	Up	3.56484	3.04113	4.6486	0.893334	0.459976	0	--	--	--	--	--	--	--	--	--	--	--	--	--	--	--	--	--	--	--	--	--
TRINITY_DN9298_c0_g1_i7_1	1456.48	271.347	2641.61	9.7255	3.28177	8.82658e-16	5.12391e-13	Up	77.4234	46.8755	71.7915	4.89558	6.73655	10.7558	CBN77599.1	neural precursor cell expressed, developmentally down-regulated 4-like, isoform CRA_e [Ectocarpus siliculosus]	--	--	--	--	--	--	--	--	--	--	--	--	--	--	--	--	--	PF00397.29	WW domain
TRINITY_DN15720_c0_g1_i17_2	54.3314	10.2124	98.4504	9.65293	3.27097	8.88372e-08	9.66952e-06	Up	5.05381	5.77983	13.3017	1.02972	0.743289	0.993418	--	--	--	--	--	--	--	--	--	--	--	--	--	--	--	--	--	--	--	--	--
TRINITY_DN31117_c0_g2_i1_1	19.8922	3.69395	36.0905	9.62406	3.26665	1.39803e-05	0.000809699	Up	6.29055	3.0741	3.92741	0.390585	0.597432	0.557817	--	--	--	--	--	--	--	--	--	--	--	--	--	--	--	--	--	--	--	--	--
TRINITY_DN2774_c0_g1_i1_1	73.2808	13.6681	132.894	9.61337	3.26504	4.68548e-08	5.53706e-06	Up	10.7027	5.70053	7.99092	0.42204	1.35891	1.03204	--	--	--	--	--	--	--	--	--	--	--	--	--	--	--	--	--	--	--	--	--
TRINITY_DN9127_c0_g1_i1_1	13.5561	2.60447	24.5078	9.57128	3.25871	4.76654e-05	0.00227994	Up	4.25761	3.91567	2.60341	0.651598	0.503809	0.262216	--	--	--	--	--	--	--	--	--	--	--	--	--	--	--	--	--	--	--	--	--
TRINITY_DN4245_c0_g2_i1_2	24.0273	4.52973	43.5249	9.4626	3.24224	0.00044235	0.0136221	Up	1.84201	5.4715	4.83337	0.178245	0.136004	0.943069	--	--	--	--	--	--	--	--	--	--	--	--	--	--	--	--	--	--	--	--	--
TRINITY_DN7626_c1_g5_i1_1	13.6248	2.68127	24.5683	9.45881	3.24166	0.000112708	0.00457593	Up	5.68316	3.79269	3.48252	1.01418	0.386336	0.370043	--	--	--	--	--	--	--	--	--	--	--	--	--	--	--	--	--	--	--	--	--
TRINITY_DN3939_c0_g3_i2_1	92.7437	17.595	167.892	9.44538	3.23961	1.60092e-08	2.2638e-06	Up	14.8441	9.6417	14.1226	0.579876	2.27754	1.61774	CAB1111767.1	unnamed protein product [Ectocarpus sp. CCAP 1310/34]	--	--	--	--	--	--	--	--	--	--	--	--	--	--	--	--	--	PF04072.17	Leucine carboxyl methyltransferase
TRINITY_DN48563_c0_g1_i1_1	1174.01	224.865	2123.16	9.43543	3.23809	1.11606e-16	7.61427e-14	Up	121.554	55.7547	84.1118	8.48629	10.8027	11.7404	--	--	--	--	--	--	--	--	--	--	--	--	--	--	--	--	--	--	--	--	--
TRINITY_DN4423_c1_g1_i3_2	226.156	43.3715	408.941	9.42278	3.23615	4.78062e-15	2.27606e-12	Up	5.58228	9.41825	12.6228	1.03868	1.36737	0.831064	CBJ26101.1	conserved unknown protein [Ectocarpus siliculosus]	--	--	--	--	--	--	--	--	KOG4781	Uncharacterized conserved protein	[S]	POORLY CHARACTERIZED	Function unknown	S	ENOG4111Y7M	Thioesterase superfamily	--	PF03061.25	Thioesterase superfamily
TRINITY_DN3619_c0_g3_i1_1	16.793	3.27998	30.306	9.41799	3.23542	7.9631e-06	0.000500933	Up	3.34835	3.45668	4.98281	0.641412	0.490927	0.245168	--	--	--	--	--	--	--	--	--	--	--	--	--	--	--	--	--	--	--	--	--
TRINITY_DN2477_c2_g1_i3_1	297.419	57.2619	537.577	9.40551	3.23351	7.17539e-14	2.93119e-11	Up	9.62373	7.88908	11.167	1.4346	0.563704	1.39804	--	--	--	--	--	--	--	--	--	--	--	--	--	--	--	--	--	--	--	--	--
TRINITY_DN1059_c1_g2_i1_2	1953.08	375.191	3530.97	9.40292	3.23311	4.71521e-16	2.84889e-13	Up	79.7594	87.4395	134.286	6.80564	13.4131	14.9801	--	--	--	--	--	--	--	--	--	--	--	--	--	--	--	--	--	--	--	--	--
TRINITY_DN3738_c0_g1_i9_1	37.238	7.11968	67.3563	9.39049	3.2312	7.78647e-06	0.000491223	Up	4.22246	4.73475	1.59007	0.261048	0.607386	0.338332	--	--	--	--	--	--	--	--	--	--	--	--	--	--	--	--	--	--	--	--	--
TRINITY_DN15451_c0_g1_i1_1	13.0687	2.50691	23.6304	9.35829	3.22625	3.02549e-05	0.00154751	Up	4.02314	3.5469	3.29778	0.383069	0.291741	0.583942	--	--	--	--	--	--	--	--	--	--	--	--	--	--	--	--	--	--	--	--	--
TRINITY_DN11535_c0_g1_i2_2	61.5359	11.9001	111.172	9.35254	3.22536	0.00135026	0.0319933	Up	18.69	6.06599	30.3427	2.37057	3.94451	0.314891	--	--	--	--	--	--	--	--	--	--	--	--	--	--	--	--	--	--	--	--	--
TRINITY_DN18654_c0_g2_i1_2	18.2886	3.55857	33.0186	9.35019	3.225	0.000128948	0.00509465	Up	1.50799	3.25019	5.58744	0.572694	0.28851	0.416743	KAG7360441.1	hypothetical protein IV203_035540 [Nitzschia inconspicua]	--	--	--	--	--	--	--	--	--	--	--	--	--	--	--	--	--	--	--
TRINITY_DN3758_c0_g2_i1_1	13.4705	2.68127	24.2597	9.32209	3.22065	0.000127402	0.00504563	Up	2.55143	3.13883	4.8643	0.744633	0.286757	0.296734	--	--	--	--	--	--	--	--	--	--	--	--	--	--	--	--	--	--	--	--	--
TRINITY_DN26251_c0_g1_i2_1	27.1672	5.1492	49.1852	9.31364	3.21934	1.33189e-07	1.35394e-05	Up	2.14774	1.91766	2.37263	0.137585	0.265953	0.37323	--	--	--	--	--	--	--	--	--	--	--	--	--	--	--	--	--	--	--	--	--
TRINITY_DN3430_c0_g3_i1_1	11.5778	2.30512	20.8506	9.27379	3.21316	0.000108277	0.00445064	Up	2.53758	2.98597	1.93302	0.516356	0.255281	0.201109	--	--	--	--	--	--	--	--	--	--	--	--	--	--	--	--	--	--	--	--	--
TRINITY_DN3488_c0_g1_i2_1	30.9236	6.01983	55.8273	9.26441	3.2117	9.8752e-05	0.00411537	Up	0.767595	3.15677	3.74733	0.275376	0.378904	0.203366	--	--	--	--	--	--	--	--	--	--	--	--	--	--	--	--	--	--	--	--	--
TRINITY_DN2450_c0_g2_i1_2	477.66	93.5911	861.729	9.19404	3.2007	0.000193088	0.00700824	Up	13.7409	16.5365	9.11072	0.152222	2.27913	2.24223	CBJ48858.1	polymorphic Outer membrane protein G/I family [Ectocarpus siliculosus]	--	--	--	--	--	--	--	--	--	--	--	--	--	--	--	--	--	--	--
TRINITY_DN4778_c0_g1_i1_1	35.1317	7.02076	63.2427	9.17906	3.19835	0.00115443	0.028392	Up	2.31556	1.34675	4.14781	0.754302	0.0968892	0.142806	CBJ48858.1	polymorphic Outer membrane protein G/I family [Ectocarpus siliculosus]	--	--	--	--	--	--	--	--	--	--	--	--	--	--	--	--	--	--	--
TRINITY_DN2815_c0_g1_i3_1	83.2702	16.3452	150.195	9.15619	3.19475	0.0001287	0.00508787	Up	5.9921	1.12956	3.98271	0.272868	0.791831	0.319544	--	--	--	--	--	--	--	--	--	--	--	--	--	--	--	--	--	--	--	PF13637.9,PF12796.10,PF13606.9,PF16701.8,PF13857.9	Ankyrin repeats (many copies)|Ankyrin repeats (3 copies)|Ankyrin repeat|Adenylate cyclase regulatory domain|Ankyrin repeats (many copies)
TRINITY_DN2404_c0_g1_i1_1	148.4	29.3994	267.4	9.12695	3.19013	7.70712e-07	6.539e-05	Up	12.6417	45.3921	19.2722	4.50235	1.47005	3.28011	--	--	--	--	--	--	--	--	--	--	--	--	--	--	--	--	--	--	--	--	--
TRINITY_DN1108_c0_g2_i1_1	40.038	7.89275	72.1832	9.11974	3.18899	3.42436e-08	4.25174e-06	Up	5.63195	5.23569	7.76101	0.687206	1.1619	0.396827	--	--	--	--	--	--	--	--	--	--	--	--	--	--	--	--	--	--	--	--	--
TRINITY_DN11759_c0_g2_i2_2	34.3962	6.90497	61.8873	9.09473	3.18503	3.81233e-07	3.51382e-05	Up	5.68342	4.36898	8.79509	1.20921	0.452521	0.707039	--	--	--	--	--	--	--	--	--	--	--	--	--	--	--	--	--	--	--	--	--
TRINITY_DN5484_c0_g1_i8_2	1634.21	324.143	2944.28	9.08107	3.18286	1.05363e-14	4.64845e-12	Up	70.3414	32.5228	81.2126	7.06203	6.89426	8.6822	CBJ26276.1	probable extracellular nuclease [Ectocarpus siliculosus]	--	--	--	--	--	--	--	--	--	--	--	--	--	--	--	--	--	--	--
TRINITY_DN7398_c0_g1_i5_1	35.9052	7.17319	64.6372	9.08088	3.18283	5.7402e-05	0.00265461	Up	1.07222	3.82932	3.35015	0.503389	0.126741	0.387792	CAB1113420.1	unnamed protein product [Ectocarpus sp. CCAP 1310/34]	--	--	--	--	--	--	--	--	--	--	--	--	--	--	--	--	--	--	--
TRINITY_DN603_c0_g1_i2_1	2164.91	429.442	3900.37	9.07776	3.18234	2.55852e-27	6.51222e-24	Up	34.7199	30.076	36.4661	3.70181	3.07236	5.58207	CBJ28309.1	neural precursor cell expressed, developmentally down-regulated 4-like, isoform CRA_e [Ectocarpus siliculosus]	--	--	--	--	--	--	--	--	KOG0940	Ubiquitin protein ligase RSP5/NEDD4	[O]	CELLULAR PROCESSES AND SIGNALING	Posttranslational modification, protein turnover, chaperones	O	COG5021	ubiquitin protein ligase	--	PF00397.29	WW domain
TRINITY_DN848_c0_g1_i6_1	2516.99	500.677	4533.29	9.05016	3.17794	2.02391e-07	1.97549e-05	Up	48.3236	37.1652	52.3519	1.69434	5.48931	9.5881	CAB1097009.1	unnamed protein product [Ectocarpus sp. CCAP 1310/34]	--	--	--	--	--	--	--	--	--	--	--	--	--	--	--	--	--	--	--
TRINITY_DN4744_c0_g2_i1_1	19.6611	3.95549	35.3667	9.04243	3.17671	0.00215565	0.0451159	Up	8.70771	1.3937	3.80313	0.816935	0.62791	0.212689	--	--	--	--	--	--	--	--	--	--	--	--	--	--	--	--	--	--	--	--	--
TRINITY_DN15058_c0_g1_i1_1	12.6493	2.51729	22.7814	8.99714	3.16947	5.32713e-05	0.00249144	Up	3.75818	2.80875	4.26859	0.336649	0.517128	0.507702	--	--	--	--	--	--	--	--	--	--	--	--	--	--	--	--	--	--	--	--	--
TRINITY_DN21242_c0_g1_i3_2	240.588	48.1164	433.059	8.97479	3.16588	3.92426e-11	1.01051e-08	Up	9.35197	5.16068	13.5506	0.863715	1.28232	1.3198	CAB1114679.1	unnamed protein product [Ectocarpus sp. CCAP 1310/34]	--	--	--	--	--	--	--	--	--	--	--	--	--	--	--	--	--	PF05725.15	FNIP Repeat
TRINITY_DN6432_c0_g2_i1_1	1344.5	270.133	2418.88	8.96595	3.16446	4.56048e-10	9.49068e-08	Up	18.6673	25.526	28.1341	5.48046	1.91896	1.59916	CAB1108064.1	unnamed protein product [Ectocarpus sp. CCAP 1310/34]	--	--	--	--	--	--	--	--	--	--	--	--	--	--	--	--	--	--	--
TRINITY_DN27824_c0_g1_i1_1	52.288	10.547	94.0289	8.94622	3.16128	1.79373e-09	3.27916e-07	Up	3.52033	4.7732	4.1388	0.612141	0.235365	0.686269	--	--	--	--	--	--	--	--	--	--	--	--	--	--	--	--	--	--	--	--	--
TRINITY_DN659_c0_g1_i2_2	5288.29	1065.87	9510.7	8.92399	3.15769	0.000234716	0.00817099	Up	75.637	219.928	106.139	28.8324	18.84	1.807	CBJ26528.1	novel protein [Ectocarpus siliculosus]	--	--	--	--	--	--	--	--	KOG1934	Predicted membrane protein (patched superfamily)	[R]	POORLY CHARACTERIZED	General function prediction only	S	ENOG410XRZ4	patched domain containing	--	PF02460.21,PF12349.11,PF03176.18	Patched family|Sterol-sensing domain of SREBP cleavage-activation|MMPL family
TRINITY_DN9830_c0_g2_i2_2	80.0243	16.1061	143.943	8.88709	3.15171	1.13705e-08	1.65017e-06	Up	7.36106	8.34158	3.20293	0.568037	0.849189	0.92577	--	--	--	--	--	--	--	--	--	--	--	--	--	--	--	--	--	--	--	--	--
TRINITY_DN25430_c0_g2_i1_1	14.237	2.95987	25.5141	8.79086	3.136	0.000244363	0.00844671	Up	1.10688	1.79547	0.898902	0.237026	0.0451079	0.173021	--	--	--	--	--	--	--	--	--	--	--	--	--	--	--	--	--	--	--	--	--
TRINITY_DN25597_c0_g1_i2_1	34.6164	7.22255	62.0103	8.77136	3.1328	0.000102293	0.00424158	Up	2.15319	2.4357	3.37254	0.732148	0.10367	0.252234	--	--	--	--	--	--	--	--	--	--	--	--	--	--	--	--	--	--	--	--	--
TRINITY_DN7645_c1_g4_i1_1	28.6221	5.88075	51.3635	8.6475	3.11228	1.77567e-06	0.000136323	Up	9.07745	12.5219	6.7263	0.985568	0.749416	1.83481	--	--	--	--	--	--	--	--	--	--	--	--	--	--	--	--	--	--	--	--	--
TRINITY_DN12698_c0_g1_i3_1	74.578	15.4206	133.735	8.60877	3.10581	3.32484e-05	0.00167579	Up	3.24056	4.38295	5.99726	0.312406	0.23815	1.19187	CBJ26259.1	extracellular nuclease [Ectocarpus siliculosus]	--	--	--	--	--	--	--	--	--	--	--	--	--	--	--	--	--	--	--
TRINITY_DN6607_c0_g2_i1_1	19.312	3.98292	34.6412	8.58916	3.10252	0.00099629	0.0253878	Up	2.74741	0.750457	3.56921	0.200513	0.308262	0.369476	--	--	--	--	--	--	--	--	--	--	--	--	--	--	--	--	--	--	--	--	--
TRINITY_DN1504_c0_g1_i5_1	237.441	49.5935	425.289	8.55966	3.09755	1.04473e-17	8.23073e-15	Up	15.7515	24.4887	11.7919	1.9571	2.38731	2.29081	CBJ31268.1	conserved unknown protein [Ectocarpus siliculosus]	--	--	--	--	--	--	--	--	--	--	--	--	--	--	--	--	--	--	--
TRINITY_DN23058_c0_g1_i1_2	164.088	34.4939	293.682	8.48745	3.08533	1.85574e-17	1.44482e-14	Up	9.64753	18.5554	16.2613	1.73879	1.67706	2.29516	--	--	--	--	--	--	--	--	--	--	--	--	--	--	--	--	--	--	--	--	--
TRINITY_DN666_c0_g1_i3_1	6894.49	1454.95	12334	8.47643	3.08346	1.46148e-26	3.22393e-23	Up	234.248	171.969	182.747	24.4238	19.9057	33.0529	CAB1098414.1	unnamed protein product [Ectocarpus sp. CCAP 1310/34]	--	--	--	--	--	--	--	--	KOG2840	Uncharacterized conserved protein with similarity to predicted ATPase of the PP-loop superfamily	[R]	POORLY CHARACTERIZED	General function prediction only	D	COG0037	Ligates lysine onto the cytidine present at position 34 of the AUA codon-specific tRNA(Ile) that contains the anticodon CAU, in an ATP-dependent manner. Cytidine is converted to lysidine, thus changing the amino acid specificity of the tRNA from methionine to isoleucine (By similarity)	--	PF00266.22	Aminotransferase class-V
TRINITY_DN23008_c0_g3_i1_1	17.5353	3.66281	31.4078	8.42055	3.07392	8.13405e-05	0.00352749	Up	3.65228	3.01514	2.94164	0.243519	0.186791	0.735522	--	--	--	--	--	--	--	--	--	--	--	--	--	--	--	--	--	--	--	--	--
TRINITY_DN30720_c0_g1_i1_1	27.4062	5.72715	49.0852	8.42054	3.07391	0.000110472	0.00451006	Up	5.00806	3.28793	8.75718	0.313267	0.710797	1.15915	--	--	--	--	--	--	--	--	--	--	--	--	--	--	--	--	--	--	--	--	--
TRINITY_DN8710_c0_g2_i1_1	12.1188	2.59409	21.6435	8.41947	3.07373	0.00138428	0.0325547	Up	1.0747	3.0922	4.63495	0.576217	0.219533	0.442507	--	--	--	--	--	--	--	--	--	--	--	--	--	--	--	--	--	--	--	--	--
TRINITY_DN32_c0_g1_i1_1	5738.38	1220.98	10255.8	8.4003	3.07044	9.80371e-20	9.54103e-17	Up	128.708	199.824	86.2965	19.8441	19.557	14.9743	CBJ31268.1	conserved unknown protein [Ectocarpus siliculosus]	--	--	--	--	--	--	--	--	KOG4650	Predicted steroid reductase	[R]	POORLY CHARACTERIZED	General function prediction only	S	COG3752	DUF1295 domain protein	--	PF06966.15	Protein of unknown function (DUF1295)
TRINITY_DN1725_c0_g1_i4_2	460.683	97.8989	823.468	8.39476	3.06949	2.29298e-06	0.000172047	Up	81.7798	59.2574	41.8924	2.44638	8.64649	12.985	CBJ31408.1	expressed unknown protein [Ectocarpus siliculosus]	--	--	--	--	--	--	--	--	--	--	--	--	--	--	--	--	--	--	--
TRINITY_DN1283_c0_g2_i3_2	84.8038	18.121	151.486	8.30134	3.05334	3.78899e-05	0.00187545	Up	6.65284	2.87824	10.5659	0.362781	1.11515	1.22386	--	--	--	--	--	--	--	--	--	--	--	--	--	--	--	--	--	--	--	--	--
TRINITY_DN7255_c0_g2_i1_1	406.837	87.3947	726.28	8.28123	3.04985	4.88798e-19	4.43119e-16	Up	50.9949	41.4469	36.8147	3.82686	7.11034	6.28282	--	--	--	--	--	--	--	--	--	--	--	--	--	--	--	--	--	--	--	--	--
TRINITY_DN499_c2_g1_i2_1	67.2456	14.3648	120.126	8.25844	3.04587	2.56816e-06	0.00019032	Up	9.54636	9.23696	11.075	0.453857	1.17537	2.38055	--	--	--	--	--	--	--	--	--	--	--	--	--	--	--	--	--	--	--	--	--
TRINITY_DN25484_c0_g1_i1_2	132.36	28.7094	236.01	8.24222	3.04303	1.518e-05	0.000865455	Up	7.99166	1.91994	8.85756	1.20389	0.588635	0.78893	CAB1117361.1	unnamed protein product [Ectocarpus sp. CCAP 1310/34]	--	--	--	--	--	--	--	--	--	--	--	--	--	--	--	--	--	--	--
TRINITY_DN39222_c0_g1_i1_1	46.37	10.1928	82.5471	8.23161	3.04117	3.25547e-05	0.00164584	Up	1.60279	3.38446	1.97961	0.607775	0.103048	0.248256	--	--	--	--	--	--	--	--	--	--	--	--	--	--	--	--	--	--	--	--	--
TRINITY_DN1867_c0_g1_i2_1	25.4367	5.5851	45.2882	8.22807	3.04055	1.04044e-05	0.000626519	Up	1.4538	3.34997	3.40948	0.512309	0.346102	0.231879	--	--	--	--	--	--	--	--	--	--	--	--	--	--	--	--	--	--	--	--	--
TRINITY_DN11758_c2_g1_i1_1	14.657	3.18242	26.1316	8.22582	3.04016	1.37369e-05	0.000799407	Up	2.46199	2.15709	2.82126	0.342016	0.26669	0.387603	--	--	--	--	--	--	--	--	--	--	--	--	--	--	--	--	--	--	--	--	--
TRINITY_DN5229_c0_g1_i3_1	195.206	42.6695	347.742	8.17384	3.03101	0.000147566	0.00566452	Up	2.6496	13.0475	3.74577	1.47376	0.818531	0.305079	CAB1100369.1	unnamed protein product [Ectocarpus sp. CCAP 1310/34]	--	--	--	--	--	--	--	--	--	--	--	--	--	--	--	--	--	PF13688.9,PF13582.9,PF13583.9	Metallo-peptidase family M12|Metallo-peptidase family M12B Reprolysin-like|Metallo-peptidase family M12B Reprolysin-like
TRINITY_DN4275_c1_g1_i1_2	70.5329	15.4981	125.568	8.16232	3.02898	1.34708e-12	4.59521e-10	Up	7.39201	4.81496	6.24885	1.063	0.69752	0.77952	CAB1107324.1	unnamed protein product [Ectocarpus sp. CCAP 1310/34]	--	--	--	--	--	--	--	--	--	--	--	--	--	--	--	--	--	--	--
TRINITY_DN6647_c0_g2_i2_1	703.773	153.918	1253.63	8.13215	3.02364	1.72563e-09	3.1722e-07	Up	29.5793	15.1939	22.1759	1.4835	3.62453	4.04417	KAF9442785.1	hypothetical protein P691DRAFT_764883 [Macrolepiota fuliginosa MF-IS2]	--	--	--	--	--	--	--	--	--	--	--	--	--	S	ENOG4112BSB		--	PF01926.26,PF04548.19,PF00350.26	50S ribosome-binding GTPase|AIG1 family|Dynamin family
TRINITY_DN1562_c0_g4_i2_1	378.11	83.3632	672.857	8.05169	3.00929	4.10465e-09	6.8769e-07	Up	40.9942	18.624	30.4671	2.3489	4.23668	5.88812	CBJ30841.1	conserved unknown protein [Ectocarpus siliculosus]	F4HZZ5|RMR5_ARATH	Receptor homology region, transmembrane domain- and RING domain-containing protein 5 OS=Arabidopsis thaliana OX=3702 GN=RMR5 PE=2 SV=1	--	--	--	--	--	--	KOG4628	Predicted E3 ubiquitin ligase	[O]	CELLULAR PROCESSES AND SIGNALING	Posttranslational modification, protein turnover, chaperones	O	ENOG410Z5DF	Ring finger protein	Cellular Component: extrinsic component of vacuolar membrane (GO:0000306);|Biological Process: ubiquitin-dependent protein catabolic process (GO:0006511);|Biological Process: protein transport (GO:0015031);|Cellular Component: integral component of membrane (GO:0016021);|Cellular Component: late endosome membrane (GO:0031902);|Cellular Component: protein storage vacuole membrane (GO:0032586);|Mol…	PF13639.9,PF17123.8,PF13923.9,PF12678.10,PF00097.28	Ring finger domain|RING-like zinc finger|Zinc finger, C3HC4 type (RING finger)|RING-H2 zinc finger domain|Zinc finger, C3HC4 type (RING finger)
TRINITY_DN10985_c0_g4_i1_1	118.431	26.3782	210.484	7.99072	2.99833	1.80871e-20	2.02876e-17	Up	13.3871	15.4194	9.93951	1.87606	1.72941	1.73809	--	--	--	--	--	--	--	--	--	--	--	--	--	--	--	--	--	--	--	--	--
TRINITY_DN21671_c0_g1_i1_1	8.59941	1.92896	15.2698	7.97897	2.9962	0.00123206	0.0298927	Up	1.72765	3.83731	3.43147	0.55531	0.427151	0.443408	--	--	--	--	--	--	--	--	--	--	--	--	--	--	--	--	--	--	--	--	--
TRINITY_DN6562_c1_g1_i2_1	49.8346	11.1354	88.5339	7.95904	2.99259	3.2562e-08	4.07351e-06	Up	3.43974	3.10602	4.64147	0.606815	0.254891	0.724678	CBJ33105.1	conserved unknown protein [Ectocarpus siliculosus]	--	--	--	--	--	--	--	--	--	--	--	--	--	--	--	--	--	--	--
TRINITY_DN13968_c1_g2_i1_2	21.9237	4.98639	38.8611	7.95823	2.99245	2.09609e-05	0.00113052	Up	6.01293	3.86228	7.36887	1.38566	0.62531	0.634093	CAB1120053.1	unnamed protein product [Ectocarpus sp. CCAP 1310/34]	--	--	--	--	--	--	--	--	--	--	--	--	--	--	--	--	--	--	--
TRINITY_DN32513_c0_g1_i1_1	14.3822	3.25922	25.5052	7.93311	2.98789	0.000558003	0.0162533	Up	1.82799	4.92803	2.10332	0.571394	0.214005	0.390377	RVW34146.1	Retrovirus-related Pol polyprotein from transposon RE2 [Vitis vinifera]	--	--	--	--	--	--	--	--	--	--	--	--	--	--	--	--	--	--	--
TRINITY_DN550_c1_g1_i8_1	469.184	105.375	832.992	7.89943	2.98175	1.6316e-10	3.68519e-08	Up	32.763	33.6037	59.7189	5.64777	3.29683	8.65789	CBN74082.1	putative lipase [Ectocarpus siliculosus]	--	--	--	--	--	--	--	--	--	--	--	--	--	--	--	--	--	--	--
TRINITY_DN7216_c0_g1_i3_1	59.1772	13.3674	104.987	7.8993	2.98172	2.55008e-05	0.00133936	Up	1.20829	4.48453	1.35278	0.438999	0.255665	0.263391	--	--	--	--	--	--	--	--	--	--	--	--	--	--	--	--	--	--	--	--	--
TRINITY_DN350_c0_g1_i2_1	2226.09	500.635	3951.54	7.89559	2.98105	1.51523e-20	1.72887e-17	Up	58.6984	53.5089	101.885	11.9787	9.28428	8.84808	CBN78851.1	conserved unknown protein [Ectocarpus siliculosus]	--	--	--	--	--	--	--	--	KOG2237	Predicted serine protease	[O]	CELLULAR PROCESSES AND SIGNALING	Posttranslational modification, protein turnover, chaperones	E	COG1770	Oligopeptidase b	--	PF02897.18,PF00326.24	Prolyl oligopeptidase, N-terminal beta-propeller domain|Prolyl oligopeptidase family
TRINITY_DN46918_c0_g1_i1_1	31.4412	7.22509	55.6573	7.84402	2.97159	2.18278e-08	2.93006e-06	Up	2.04091	2.64657	2.77791	0.488108	0.369368	0.213039	--	--	--	--	--	--	--	--	--	--	--	--	--	--	--	--	--	--	--	--	--
TRINITY_DN46073_c0_g1_i1_1	15.4528	3.54819	27.3573	7.79065	2.96174	3.39612e-05	0.00170652	Up	2.98276	4.54735	3.46237	0.728825	0.278568	0.578074	--	--	--	--	--	--	--	--	--	--	--	--	--	--	--	--	--	--	--	--	--
TRINITY_DN24776_c0_g1_i1_2	32.3061	7.39574	57.2164	7.7517	2.95451	0.00150624	0.034599	Up	0.962097	0.891108	4.67282	0.392148	0.171644	0.355616	KAI0563915.1	glycine dehydrogenase (decarboxylating) [Gracilaria domingensis]	O49954|GCSP_SOLTU	Glycine dehydrogenase (decarboxylating), mitochondrial OS=Solanum tuberosum OX=4113 GN=GDCSP PE=2 SV=1	367/462(79.44)	K00281	GLDC, gcvP	glycine dehydrogenase [EC:1.4.4.2]	ko00260|ko00630	Glycine, serine and threonine metabolism|Glyoxylate and dicarboxylate metabolism	KOG2040	Glycine dehydrogenase (decarboxylating)	[E]	METABOLISM	Amino acid transport and metabolism	E	COG0403	The glycine cleavage system catalyzes the degradation of glycine. The P protein binds the alpha-amino group of glycine through its pyridoxal phosphate cofactor	Molecular Function: glycine dehydrogenase (decarboxylating) activity (GO:0004375);|Cellular Component: mitochondrion (GO:0005739);|Biological Process: glycine catabolic process (GO:0006546);	PF02347.19,PF01212.24	Glycine cleavage system P-protein|Beta-eliminating lyase			GLDC, gcvP
TRINITY_DN4890_c0_g1_i10_1	245.753	56.1671	435.339	7.72891	2.95026	4.63097e-06	0.000313362	Up	9.29249	8.26637	12.7259	0.495454	2.68436	1.10323	CBN79456.1	FirrV-1-B30 precursor [Ectocarpus siliculosus]	--	--	--	--	--	--	--	--	--	--	--	--	--	S	ENOG410XVCQ	PbH1	--	--	--
TRINITY_DN11752_c1_g1_i3_2	1068.61	246.269	1890.95	7.68657	2.94234	5.18021e-09	8.38181e-07	Up	21.7383	17.4202	39.4903	6.2656	2.78122	2.40711	CAB1097009.1	unnamed protein product [Ectocarpus sp. CCAP 1310/34]	--	--	--	--	--	--	--	--	--	--	--	--	--	--	--	--	--	--	--
TRINITY_DN7645_c0_g2_i1_1	96.2855	22.0952	170.476	7.68266	2.94161	1.53495e-05	0.000871928	Up	6.35803	2.24189	4.74347	0.449951	0.399846	1.09042	--	--	--	--	--	--	--	--	--	--	--	--	--	--	--	--	--	--	--	--	--
TRINITY_DN822_c0_g1_i8_1	535.044	124.007	946.081	7.62729	2.93117	3.25141e-18	2.62405e-15	Up	11.1913	10.376	15.1695	1.87179	1.1878	2.29178	CBJ48858.1	polymorphic Outer membrane protein G/I family [Ectocarpus siliculosus]	--	--	--	--	--	--	--	--	--	--	--	--	--	--	--	--	--	PF02415.20	Chlamydia polymorphic membrane protein (Chlamydia_PMP) repeat
TRINITY_DN8716_c0_g1_i1_1	14.5833	3.37384	25.7927	7.53818	2.91422	0.000577573	0.0166765	Up	1.50896	1.95059	0.899131	0.166628	0.126643	0.362173	--	--	--	--	--	--	--	--	--	--	--	--	--	--	--	--	--	--	--	--	--
TRINITY_DN8426_c0_g2_i4_2	602.444	141.147	1063.74	7.52896	2.91245	3.36275e-08	4.18309e-06	Up	26.7718	14.6423	39.4955	2.97934	2.78811	6.15515	CBJ48303.1	Serine/threonine-protein kinase CTR1 [Ectocarpus siliculosus]	Q9XI87|VIK_ARATH	Serine/threonine-protein kinase VIK OS=Arabidopsis thaliana OX=3702 GN=VIK PE=1 SV=1	--	--	--	--	--	--	KOG0192	Tyrosine kinase specific for activated (GTP-bound) p21cdc42Hs	[T]	CELLULAR PROCESSES AND SIGNALING	Signal transduction mechanisms	T	COG0515	Serine Threonine protein kinase	--	PF07714.20,PF00069.28	Protein tyrosine and serine/threonine kinase|Protein kinase domain
TRINITY_DN490_c0_g1_i37_1	3205.22	752.339	5658.1	7.52238	2.91119	0.000304911	0.0101259	Up	66.3444	139.732	48.2115	24.0878	11.3068	2.04503	CBJ26528.1	novel protein [Ectocarpus siliculosus]	--	--	--	--	--	--	--	--	KOG1934	Predicted membrane protein (patched superfamily)	[R]	POORLY CHARACTERIZED	General function prediction only	S	ENOG410XRZ4	patched domain containing	--	PF02460.21,PF12349.11,PF03176.18	Patched family|Sterol-sensing domain of SREBP cleavage-activation|MMPL family
TRINITY_DN19724_c0_g1_i1_1	8.13748	1.92896	14.346	7.48609	2.90421	0.00227044	0.0468474	Up	2.08663	1.33744	2.7695	0.399047	0.305705	0.311906	--	--	--	--	--	--	--	--	--	--	--	--	--	--	--	--	--	--	--	--	--
TRINITY_DN7645_c1_g3_i1_1	30.2627	7.25623	53.2692	7.41954	2.89133	0.000160332	0.00607353	Up	4.09425	5.64065	8.05176	1.33267	1.22527	0.198695	--	--	--	--	--	--	--	--	--	--	--	--	--	--	--	--	--	--	--	--	--
TRINITY_DN5743_c0_g1_i1_2	307.505	72.9875	542.022	7.41179	2.88982	0.000602179	0.0172291	Up	8.29347	4.78324	5.6645	0.190404	0.532545	2.07478	CBJ33907.1	polymorphic Outer membrane protein G/I family [Ectocarpus siliculosus]	--	--	--	--	--	--	--	--	--	--	--	--	--	--	--	--	--	--	--
TRINITY_DN13276_c1_g2_i1_1	66.0768	15.5763	116.577	7.39489	2.88653	1.10553e-08	1.62582e-06	Up	4.22287	2.97699	4.64205	0.314974	0.730618	0.71369	--	--	--	--	--	--	--	--	--	--	--	--	--	--	--	--	--	--	--	--	--
TRINITY_DN6970_c0_g1_i1_2	14.4193	3.3946	25.444	7.36722	2.88112	3.42504e-05	0.00171844	Up	4.01776	3.75027	4.57059	0.435073	0.667591	0.729291	--	--	--	--	--	--	--	--	--	--	--	--	--	--	--	--	--	--	--	--	--
TRINITY_DN30938_c2_g1_i1_1	28.704	6.96101	50.447	7.36132	2.87996	4.53661e-05	0.00217938	Up	2.94089	2.71011	2.94458	0.751605	0.129788	0.509549	--	--	--	--	--	--	--	--	--	--	--	--	--	--	--	--	--	--	--	--	--
TRINITY_DN15427_c0_g3_i1_2	10.702	2.59409	18.8099	7.34907	2.87756	0.000898067	0.0233865	Up	2.11743	4.56813	2.18094	0.622512	0.240067	0.483928	--	--	--	--	--	--	--	--	--	--	--	--	--	--	--	--	--	--	--	--	--
TRINITY_DN941_c0_g1_i15_1	648.529	155.846	1141.21	7.32432	2.87269	8.28762e-09	1.26373e-06	Up	5.36611	19.2132	12.9309	1.98378	2.31309	1.26637	CBJ32246.1	expressed unknown protein [Ectocarpus siliculosus]	--	--	--	--	--	--	--	--	--	--	--	--	--	--	--	--	--	--	--
TRINITY_DN2479_c0_g1_i5_1	2399.08	578.987	4219.18	7.29319	2.86655	2.23186e-35	1.34272e-31	Up	34.0138	44.0984	33.5896	6.99901	5.74186	4.23527	CBJ30761.1	expressed unknown protein [Ectocarpus siliculosus]	--	--	--	--	--	--	--	--	--	--	--	--	--	--	--	--	--	--	--
TRINITY_DN35434_c0_g1_i1_2	13.0234	3.10562	22.9412	7.29055	2.86603	0.000301632	0.0100686	Up	2.0288	2.55777	4.42347	0.339738	0.51655	0.53292	--	--	--	--	--	--	--	--	--	--	--	--	--	--	--	--	--	--	--	--	--
TRINITY_DN16505_c0_g3_i1_1	19.5583	4.84063	34.2759	7.26683	2.86133	0.002155	0.0451159	Up	1.41382	2.22731	1.19869	0.519223	0.0561256	0.168201	--	--	--	--	--	--	--	--	--	--	--	--	--	--	--	--	--	--	--	--	--
TRINITY_DN9737_c2_g2_i1_1	10.2444	2.43011	18.0586	7.25998	2.85997	0.00192973	0.0415843	Up	2.26616	1.10303	2.47797	0.192108	0.296862	0.443441	--	--	--	--	--	--	--	--	--	--	--	--	--	--	--	--	--	--	--	--	--
TRINITY_DN38065_c0_g1_i1_2	13.1083	3.1928	23.0237	7.221	2.8522	0.000622713	0.0176943	Up	1.31229	1.73802	3.33147	0.351197	0.401798	0.273394	--	--	--	--	--	--	--	--	--	--	--	--	--	--	--	--	--	--	--	--	--
TRINITY_DN2693_c3_g2_i2_2	135.892	33.1155	238.668	7.19322	2.84664	2.80578e-15	1.42831e-12	Up	16.5247	24.1645	30.9139	3.57499	3.17056	4.18126	--	--	--	--	--	--	--	--	--	--	--	--	--	--	--	--	--	--	--	--	--
TRINITY_DN151_c0_g1_i10_1	1183.24	288.759	2077.72	7.19071	2.84613	4.82179e-08	5.67787e-06	Up	63.4941	49.7922	24.3196	4.13495	6.58419	10.5041	CBJ48832.1	adhesin-like protein [Ectocarpus siliculosus]	--	--	--	--	--	--	--	--	--	--	--	--	--	--	--	--	--	PF02415.20	Chlamydia polymorphic membrane protein (Chlamydia_PMP) repeat
TRINITY_DN27089_c3_g1_i1_1	46.1958	11.1819	81.2096	7.18532	2.84505	8.30743e-05	0.00359091	Up	1.72246	2.83172	1.37462	0.0812612	0.530072	0.283195	--	--	--	--	--	--	--	--	--	--	--	--	--	--	--	--	--	--	--	--	--
TRINITY_DN7536_c0_g1_i1_2	128.726	31.4591	225.994	7.15845	2.83965	0.00124471	0.0301288	Up	2.81415	1.35609	7.94265	0.218917	0.56011	1.07655	CBJ30882.1	expressed unknown protein [Ectocarpus siliculosus]	--	--	--	--	--	--	--	--	--	--	--	--	--	--	--	--	--	--	--
TRINITY_DN8982_c0_g2_i1_1	64.8862	15.9907	113.782	7.05698	2.81905	0.000855953	0.0225588	Up	10.6783	6.63619	10.7489	0.268825	1.01708	3.04464	--	--	--	--	--	--	--	--	--	--	--	--	--	--	--	--	--	--	--	--	--
TRINITY_DN7195_c1_g1_i2_1	18.6951	4.57125	32.8189	7.05068	2.81776	0.000133694	0.00525044	Up	4.99489	2.49267	3.7645	0.321111	0.741542	0.768577	--	--	--	--	--	--	--	--	--	--	--	--	--	--	--	--	--	--	--	--	--
TRINITY_DN3809_c0_g1_i7_2	940.073	234.249	1645.9	7.03368	2.81428	1.81762e-29	5.46758e-26	Up	28.3542	25.6495	36.6453	5.72675	3.83547	4.79586	CBJ32251.1	conserved unknown protein [Ectocarpus siliculosus]	--	--	--	--	--	--	--	--	--	--	--	--	--	--	--	--	--	--	--
TRINITY_DN7242_c0_g1_i1_1	35.3321	8.76382	61.9004	7.02465	2.81243	3.09557e-06	0.000222276	Up	5.40246	6.44387	10.4963	1.09587	0.680323	1.66592	--	--	--	--	--	--	--	--	--	--	--	--	--	--	--	--	--	--	--	--	--
TRINITY_DN13534_c0_g1_i1_1	56.7904	14.2795	99.3013	7.01206	2.80984	6.28082e-05	0.00286262	Up	1.93478	4.52399	3.58759	0.799084	0.611609	0.156942	KAG7355267.1	sodium:neurotransmitter symporter family protein [Nitzschia inconspicua]	--	--	--	--	--	--	--	--	KOG3660	Sodium-neurotransmitter symporter	[T]	CELLULAR PROCESSES AND SIGNALING	Signal transduction mechanisms	P	COG0733	Transporter	--	PF00209.21	Sodium:neurotransmitter symporter family
TRINITY_DN19515_c0_g1_i3_2	1397.05	349.839	2444.26	6.98337	2.80392	0.000154525	0.00589746	Up	52.858	51.3485	55.5785	1.3186	12.805	10.9253	CBN79456.1	FirrV-1-B30 precursor [Ectocarpus siliculosus]	--	--	--	--	--	--	--	--	--	--	--	--	--	S	ENOG410Y77Z		--	PF13229.9	Right handed beta helix region
TRINITY_DN6118_c2_g1_i1_1	116.545	29.3459	203.744	6.97537	2.80227	8.07229e-12	2.37426e-09	Up	3.53682	6.46039	3.47362	0.900692	0.539851	0.693406	CAB1119685.1	unnamed protein product [Ectocarpus sp. CCAP 1310/34]	Q9FY48|KEG_ARATH	E3 ubiquitin-protein ligase KEG OS=Arabidopsis thaliana OX=3702 GN=KEG PE=1 SV=2	--	--	--	--	--	--	--	--	--	--	--	--	--	--	Molecular Function: protein kinase activity (GO:0004672);|Molecular Function: protein serine/threonine kinase activity (GO:0004674);|Molecular Function: ubiquitin-protein transferase activity (GO:0004842);|Molecular Function: ATP binding (GO:0005524);|Cellular Component: early endosome (GO:0005769);|Cellular Component: trans-Golgi network (GO:0005802);|Biological Process: defense response (GO:000…	PF12796.10,PF00023.33,PF13606.9,PF13857.9,PF13637.9	Ankyrin repeats (3 copies)|Ankyrin repeat|Ankyrin repeat|Ankyrin repeats (many copies)|Ankyrin repeats (many copies)
TRINITY_DN20720_c1_g1_i1_2	27.6173	6.87637	48.3582	6.96966	2.80109	1.23878e-07	1.27101e-05	Up	2.56358	2.60732	3.70917	0.355031	0.456497	0.543841	--	--	--	--	--	--	--	--	--	--	--	--	--	--	--	--	--	--	--	--	--
TRINITY_DN6777_c0_g1_i1_1	39.4321	9.92965	68.9346	6.9617	2.79944	2.64096e-05	0.0013827	Up	12.7192	12.074	8.55167	1.83533	2.7986	0.682966	--	--	--	--	--	--	--	--	--	--	--	--	--	--	--	--	--	--	--	--	--
TRINITY_DN38927_c0_g1_i1_2	15.3445	3.92435	26.7647	6.90411	2.78746	0.000678913	0.0189255	Up	3.37387	2.97342	6.68613	1.01497	0.387009	0.790767	--	--	--	--	--	--	--	--	--	--	--	--	--	--	--	--	--	--	--	--	--
TRINITY_DN18709_c0_g2_i13_1	567.94	143.956	991.924	6.89971	2.78654	0.00064569	0.0182076	Up	14.9251	17.6893	17.6801	5.8056	1.9933	0.396064	CAB1103830.1	unnamed protein product [Ectocarpus sp. CCAP 1310/34]	--	--	--	--	--	--	--	--	--	--	--	--	--	--	--	--	--	--	--
TRINITY_DN25316_c0_g1_i41_1	111.358	28.1611	194.555	6.89369	2.78528	0.00103363	0.0261082	Up	5.04873	5.14782	1.63508	0.448357	0.174937	1.25635	--	--	--	--	--	--	--	--	--	--	--	--	--	--	--	--	--	--	--	--	--
TRINITY_DN151_c3_g1_i12_1	1205.22	306.012	2104.42	6.87356	2.78106	1.37246e-05	0.000799407	Up	150.332	109.391	41.1684	6.96225	22.6462	19.0357	CAB1118550.1	unnamed protein product [Ectocarpus sp. CCAP 1310/34]	--	--	--	--	--	--	--	--	--	--	--	--	--	--	--	--	--	PF06011.15	Transient receptor potential (TRP) ion channel
TRINITY_DN37244_c0_g1_i1_1	9.90039	2.51729	17.2835	6.82939	2.77176	0.00048664	0.0146253	Up	2.45307	2.2262	2.52364	0.295358	0.458322	0.446697	--	--	--	--	--	--	--	--	--	--	--	--	--	--	--	--	--	--	--	--	--
TRINITY_DN7122_c1_g2_i1_1	40.1871	10.3203	70.0539	6.81727	2.76919	7.13023e-06	0.000455028	Up	3.30212	2.23886	6.0161	0.750861	0.580544	0.519046	CBN75139.1	conserved unknown protein [Ectocarpus siliculosus]	--	--	--	--	--	--	--	--	--	--	--	--	--	--	--	--	--	--	--
TRINITY_DN1718_c0_g1_i5_2	357.202	91.5588	622.846	6.81687	2.76911	0.00106928	0.0268143	Up	8.13854	7.59724	9.18693	3.03663	0.887057	0.202963	CAB1104022.1	unnamed protein product [Ectocarpus sp. CCAP 1310/34]	--	--	--	--	--	--	--	--	--	--	--	--	--	--	--	--	--	PF00858.27	Amiloride-sensitive sodium channel
TRINITY_DN7645_c1_g1_i8_1	980.309	251.015	1709.6	6.80637	2.76689	9.34769e-21	1.12475e-17	Up	28.6046	23.8858	27.9096	4.09938	3.18044	5.81056	CBJ32251.1	conserved unknown protein [Ectocarpus siliculosus]	--	--	--	--	--	--	--	--	--	--	--	--	--	--	--	--	--	PF04505.15	Interferon-induced transmembrane protein
TRINITY_DN12558_c0_g2_i1_1	20.8707	5.3796	36.3618	6.75848	2.7567	4.97606e-05	0.00236061	Up	2.09572	3.65156	2.21798	0.466107	0.181434	0.613008	CBN79340.1	polymorphic outer membrane protein G/I family protein [Ectocarpus siliculosus]	--	--	--	--	--	--	--	--	--	--	--	--	--	--	--	--	--	--	--
TRINITY_DN18968_c0_g2_i1_1	20.4483	5.23638	35.6603	6.74654	2.75415	0.000514883	0.0153166	Up	7.60123	7.19665	2.52053	0.595722	0.910956	1.28513	CAB1106997.1	unnamed protein product [Ectocarpus sp. CCAP 1310/34]	--	--	--	--	--	--	--	--	--	--	--	--	--	--	--	--	--	PF10269.12	Transmembrane Fragile-X-F protein
TRINITY_DN22369_c0_g1_i1_1	28.1211	7.1824	49.0598	6.73656	2.75201	0.0010617	0.0266545	Up	5.2858	6.18898	2.20543	0.278443	0.632179	1.31204	CAB1112616.1	unnamed protein product [Ectocarpus sp. CCAP 1310/34]	--	--	--	--	--	--	--	--	--	--	--	--	--	--	--	--	--	--	--
TRINITY_DN7239_c0_g1_i1_1	980.948	253.99	1707.91	6.72298	2.7491	6.23267e-17	4.43511e-14	Up	35.1725	39.1373	33.4107	6.03835	3.64813	8.00559	CBN73773.1	EsV-1-7 [Ectocarpus siliculosus]	--	--	--	--	--	--	--	--	--	--	--	--	--	--	--	--	--	PF19114.3	EsV-1-7 cysteine-rich motif
TRINITY_DN2750_c0_g1_i2_2	210.845	54.6879	367.003	6.70145	2.74447	5.65036e-26	1.20622e-22	Up	30.4267	26.2029	36.2089	4.9726	5.45002	4.89122	--	--	--	--	--	--	--	--	--	--	--	--	--	--	--	--	--	--	--	--	--
TRINITY_DN4338_c1_g4_i1_1	269.205	69.7908	468.619	6.69536	2.74316	1.51832e-05	0.000865455	Up	9.08588	6.16276	6.47581	0.404116	1.06409	2.11992	CBN78341.1	probable extracellular nuclease [Ectocarpus siliculosus]	--	--	--	--	--	--	--	--	--	--	--	--	--	--	--	--	--	--	--
TRINITY_DN7286_c0_g1_i1_1	18.3595	4.80165	31.9174	6.67788	2.73939	3.68397e-05	0.00182894	Up	2.39969	3.96079	3.85772	0.708513	0.272315	0.674647	--	--	--	--	--	--	--	--	--	--	--	--	--	--	--	--	--	--	--	--	--
TRINITY_DN2377_c0_g1_i31_2	29814.1	7767.69	51860.4	6.67641	2.73907	3.13452e-31	1.15242e-27	Up	647.097	480.709	713.408	106.627	88.3026	112.039	--	--	--	--	--	--	--	--	--	--	--	--	--	--	--	--	--	--	--	--	--
TRINITY_DN4158_c0_g1_i1_1	1872.29	491.047	3253.54	6.62329	2.72755	5.25261e-12	1.60188e-09	Up	43.117	19.5816	30.4892	4.06881	5.73698	5.95001	CBJ48593.1	NB-ARC and TPR repeat-containing protein [Ectocarpus siliculosus]	--	--	--	--	--	--	--	--	KOG4658	Apoptotic ATPase	[T]	CELLULAR PROCESSES AND SIGNALING	Signal transduction mechanisms	S	ENOG410ZW6V	Caspase recruitment domain	--	PF13424.9,PF13374.9,PF00931.25,PF13181.9,PF00515.31	Tetratricopeptide repeat|Tetratricopeptide repeat|NB-ARC domain|Tetratricopeptide repeat|Tetratricopeptide repeat
TRINITY_DN6155_c0_g1_i1_2	17.8103	4.77421	30.8464	6.61062	2.72479	0.00203893	0.0433187	Up	1.08958	2.28663	3.32755	0.690145	0.226419	0.222186	--	--	--	--	--	--	--	--	--	--	--	--	--	--	--	--	--	--	--	--	--
TRINITY_DN5593_c0_g1_i1_1	91.4414	23.8726	159.01	6.5893	2.72012	9.14532e-11	2.2008e-08	Up	18.0534	21.8908	22.573	1.91541	4.62807	3.84549	--	--	--	--	--	--	--	--	--	--	--	--	--	--	--	--	--	--	--	--	--
TRINITY_DN19179_c0_g1_i1_1	11.9232	3.10562	20.7407	6.58862	2.71998	0.000254711	0.00874289	Up	1.64572	2.26139	2.6172	0.275005	0.412263	0.42524	--	--	--	--	--	--	--	--	--	--	--	--	--	--	--	--	--	--	--	--	--
TRINITY_DN993_c0_g1_i3_1	399.1	105.92	692.28	6.52244	2.70541	4.68049e-06	0.000315102	Up	32.7853	25.6424	40.5423	2.26347	4.41582	9.97695	--	--	--	--	--	--	--	--	--	--	--	--	--	--	--	--	--	--	--	--	--
TRINITY_DN9369_c0_g1_i6_1	456.105	121.246	790.964	6.52132	2.70516	0.00078529	0.0212552	Up	18.0953	5.24868	2.01882	1.12726	1.43496	1.87296	CBN77596.1	Glycolipid 2-alpha-mannosyltransferase, N-terminal fragment, family GT15 [Ectocarpus siliculosus]	--	--	--	--	--	--	--	--	KOG4472	Glycolipid 2-alpha-mannosyltransferase (alpha-1,2-mannosyltransferase)	[G]	METABOLISM	Carbohydrate transport and metabolism	G	COG5020	glycosyltransferase family 15 protein	--	PF01793.19	Glycolipid 2-alpha-mannosyltransferase
TRINITY_DN41254_c0_g1_i1_1	13.4324	3.63537	23.2294	6.51521	2.70381	0.00120192	0.0292537	Up	1.23268	3.0555	1.60803	0.546645	0.139984	0.28263	--	--	--	--	--	--	--	--	--	--	--	--	--	--	--	--	--	--	--	--	--
TRINITY_DN2092_c1_g1_i1_1	8.18688	2.14114	14.2326	6.49774	2.69994	0.00203145	0.0432552	Up	1.76988	1.68415	1.9162	0.217574	0.331487	0.328718	--	--	--	--	--	--	--	--	--	--	--	--	--	--	--	--	--	--	--	--	--
TRINITY_DN39341_c0_g1_i1_1	1921.75	512.81	3330.68	6.49689	2.69975	1.35253e-24	2.41912e-21	Up	91.9437	75.5975	83.4326	16.5498	10.1767	16.3438	--	--	--	--	--	--	--	--	--	--	--	--	--	--	--	--	--	--	--	--	--
TRINITY_DN2899_c0_g1_i1_1	1412.11	376.988	2447.22	6.48992	2.6982	3.43111e-37	2.27064e-33	Up	36.6014	27.8548	36.9696	5.81746	5.41272	6.16335	CBN77316.1	conserved unknown protein [Ectocarpus siliculosus]	Q94AC1|STR6_ARATH	Rhodanese-like domain-containing protein 6 OS=Arabidopsis thaliana OX=3702 GN=STR6 PE=2 SV=1	--	--	--	--	--	--	KOG2551	Phospholipase/carboxyhydrolase	[E]	METABOLISM	Amino acid transport and metabolism	S	ENOG4111JYH	ovarian cancer-associated gene 2 protein	Cellular Component: nucleus (GO:0005634);|Cellular Component: cytoplasm (GO:0005737);	PF03959.16,PF14124.9	Serine hydrolase (FSH1)|Domain of unknown function (DUF4291)
TRINITY_DN3420_c0_g2_i1_1	117.902	31.3719	204.433	6.48044	2.69609	9.37686e-05	0.00394245	Up	5.69546	11.4321	8.07895	0.391636	1.28225	2.49085	--	--	--	--	--	--	--	--	--	--	--	--	--	--	--	--	--	--	--	--	--
TRINITY_DN1332_c2_g1_i7_1	820.162	219.536	1420.79	6.46147	2.69186	3.15231e-16	1.9868e-13	Up	31.2033	23.5632	31.1578	3.47628	4.75446	6.48509	--	--	--	--	--	--	--	--	--	--	--	--	--	--	--	--	--	--	--	PF19114.3	EsV-1-7 cysteine-rich motif
TRINITY_DN34918_c0_g1_i1_2	43.486	11.7834	75.1885	6.43828	2.68668	6.25956e-06	0.000407477	Up	10.1428	7.64543	15.2184	2.90463	0.95934	1.892	--	--	--	--	--	--	--	--	--	--	--	--	--	--	--	--	--	--	--	--	--
TRINITY_DN37515_c0_g1_i3_1	16.788	4.58948	28.9866	6.42323	2.6833	0.000163146	0.00615193	Up	4.51117	4.19014	3.49798	1.05508	0.261234	0.788793	CBN75717.1	lipase [Ectocarpus siliculosus]	--	--	--	--	--	--	--	--	--	--	--	--	--	--	--	--	--	--	--
TRINITY_DN28107_c0_g2_i1_1	19.567	5.226	33.908	6.41739	2.68199	0.000925093	0.0239237	Up	1.34543	4.80014	3.52081	0.390539	0.451164	0.77023	--	--	--	--	--	--	--	--	--	--	--	--	--	--	--	--	--	--	--	--	--
TRINITY_DN1629_c0_g1_i17_1	838.392	225.971	1450.81	6.41539	2.68154	0.000346156	0.0111964	Up	16.3994	9.76316	20.6532	0.558235	2.63783	4.83358	CBJ48855.1	conserved unknown protein [Ectocarpus siliculosus]	--	--	--	--	--	--	--	--	--	--	--	--	--	G	COG3979	chitinase	--	PF02415.20,PF00066.20	Chlamydia polymorphic membrane protein (Chlamydia_PMP) repeat|LNR domain
TRINITY_DN9689_c0_g3_i1_1	8.20404	2.22832	14.1798	6.37969	2.67349	0.00228769	0.0469918	Up	1.47348	1.04904	1.12349	0.179285	0.271333	0.134661	--	--	--	--	--	--	--	--	--	--	--	--	--	--	--	--	--	--	--	--	--
TRINITY_DN13859_c0_g1_i8_1	240.929	65.5721	416.287	6.3696	2.6712	3.57122e-08	4.40926e-06	Up	7.90813	14.7148	12.2056	2.95492	2.17361	0.949278	CBN77410.1	conserved unknown protein [Ectocarpus siliculosus]	Q9C8L4|ETHE1_ARATH	Persulfide dioxygenase ETHE1 homolog, mitochondrial OS=Arabidopsis thaliana OX=3702 GN=GLY3 PE=1 SV=3	116/282(41.13)	K17725	ETHE1	sulfur dioxygenase [EC:1.13.11.18]	ko00920	Sulfur metabolism	KOG0814	Glyoxylase	[R]	POORLY CHARACTERIZED	General function prediction only	S	COG0491	Beta-lactamase domain protein	Cellular Component: mitochondrion (GO:0005739);|Biological Process: glutathione metabolic process (GO:0006749);|Biological Process: response to salt stress (GO:0009651);|Biological Process: embryo development ending in seed dormancy (GO:0009793);|Biological Process: endosperm development (GO:0009960);|Molecular Function: hydrolase activity, acting on ester bonds (GO:0016788);|Molecular Function: …	PF00753.30	Metallo-beta-lactamase superfamily			ETHE1
TRINITY_DN533_c0_g1_i4_2	432.35	117.267	747.432	6.36636	2.67047	9.00923e-19	7.84491e-16	Up	18.9222	14.7513	22.3021	3.08738	2.63551	4.02283	--	--	--	--	--	--	--	--	--	--	--	--	--	--	--	--	--	--	--	--	--
TRINITY_DN40218_c0_g1_i1_2	25.9315	7.14829	44.7147	6.32946	2.66208	5.90279e-06	0.000386003	Up	4.89083	7.41176	4.22669	1.24764	1.14602	0.574523	--	--	--	--	--	--	--	--	--	--	--	--	--	--	--	--	--	--	--	--	--
TRINITY_DN3941_c0_g2_i1_2	99.0865	27.1321	171.041	6.32442	2.66093	2.08878e-07	2.03282e-05	Up	5.46053	7.643	10.6879	1.80791	0.696037	1.65317	--	--	--	--	--	--	--	--	--	--	--	--	--	--	--	--	--	--	--	--	--
TRINITY_DN13390_c0_g2_i2_2	67.0915	18.3198	115.863	6.30802	2.65719	0.00171523	0.0380909	Up	15.3938	2.88847	21.2202	1.65698	3.42341	1.99478	--	--	--	--	--	--	--	--	--	--	--	--	--	--	--	--	--	--	--	--	--
TRINITY_DN7618_c0_g1_i4_1	472.265	129.725	814.805	6.3003	2.65542	1.63249e-11	4.50146e-09	Up	17.6536	26.0457	23.2799	6.27969	2.90723	2.63728	--	--	--	--	--	--	--	--	--	--	--	--	--	--	--	--	--	--	--	PF01428.19	AN1-like Zinc finger
TRINITY_DN404_c0_g1_i10_1	1786.6	490.125	3083.07	6.29438	2.65406	1.34208e-10	3.10546e-08	Up	46.3489	96.0166	82.5969	19.993	8.48435	10.9332	CBJ27424.1	alternative oxidase isoform A [Ectocarpus siliculosus]	O03376|AOX3_SOYBN	Alternative oxidase 3, mitochondrial OS=Glycine max OX=3847 GN=AOX3 PE=1 SV=1	--	--	--	--	--	--	--	--	--	--	--	S	ENOG410YFEH	alternative oxidase	Cellular Component: mitochondrion (GO:0005739);|Cellular Component: mitochondrial inner membrane (GO:0005743);|Molecular Function: alternative oxidase activity (GO:0009916);|Biological Process: alternative respiration (GO:0010230);|Cellular Component: integral component of membrane (GO:0016021);|Molecular Function: metal ion binding (GO:0046872);|Cellular Component: respiratory chain (GO:0070469)…	PF01786.20	Alternative oxidase
TRINITY_DN19293_c0_g2_i1_1	31.0901	8.53088	53.6494	6.2862	2.65219	0.000891223	0.0232385	Up	1.06294	3.13492	1.80865	0.376675	0.108496	0.567236	--	--	--	--	--	--	--	--	--	--	--	--	--	--	--	--	--	--	--	--	--
TRINITY_DN34994_c0_g2_i1_1	40.8682	11.3238	70.4125	6.2856	2.65205	0.000126447	0.00501678	Up	4.05144	2.61793	7.35051	1.41491	0.645302	0.533039	--	--	--	--	--	--	--	--	--	--	--	--	--	--	--	--	--	--	--	--	--
TRINITY_DN648_c0_g2_i1_1	859.595	235.795	1483.39	6.28148	2.6511	1.36373e-12	4.62816e-10	Up	21.5257	17.5836	21.0791	2.10337	3.63182	4.84382	CAB1120871.1	unnamed protein product [Ectocarpus sp. CCAP 1310/34]	--	--	--	--	--	--	--	--	KOG0619	FOG: Leucine rich repeat	[R]	POORLY CHARACTERIZED	General function prediction only	S	COG4886	leucine Rich Repeat	--	--	--
TRINITY_DN9490_c0_g2_i1_2	27.0719	7.52444	46.6194	6.26432	2.64716	8.29615e-05	0.00358838	Up	12.2421	5.72125	8.21619	2.20909	1.69505	0.876445	--	--	--	--	--	--	--	--	--	--	--	--	--	--	--	--	--	--	--	--	--
TRINITY_DN4292_c0_g1_i2_1	70.1033	19.2158	120.991	6.25739	2.64556	1.5181e-08	2.1559e-06	Up	19.8901	20.9631	13.7201	2.47195	2.4271	4.66951	--	--	--	--	--	--	--	--	--	--	--	--	--	--	--	--	--	--	--	--	--
TRINITY_DN7135_c1_g4_i1_1	17.4029	4.82241	29.9834	6.25495	2.645	7.29495e-05	0.00322704	Up	3.63194	2.47858	4.4296	0.783481	0.607283	0.605566	--	--	--	--	--	--	--	--	--	--	--	--	--	--	--	--	--	--	--	--	--
TRINITY_DN1400_c0_g1_i1_1	42.8732	11.9811	73.7653	6.22191	2.63736	5.08119e-10	1.04755e-07	Up	8.08262	9.14076	8.77832	2.01175	1.75834	1.05476	--	--	--	--	--	--	--	--	--	--	--	--	--	--	--	S	ENOG410YFEH	alternative oxidase	--	--	--
TRINITY_DN39252_c0_g1_i1_1	27.5286	7.63906	47.4181	6.21942	2.63678	2.57656e-08	3.3698e-06	Up	3.00057	3.46786	3.44609	0.668025	0.601327	0.532371	--	--	--	--	--	--	--	--	--	--	--	--	--	--	--	--	--	--	--	--	--
TRINITY_DN28732_c0_g1_i1_1	43.4036	12.0251	74.7821	6.21255	2.63518	0.000899216	0.0233916	Up	12.1217	7.80743	16.2999	1.88401	3.97507	0.596332	--	--	--	--	--	--	--	--	--	--	--	--	--	--	--	--	--	--	--	--	--
TRINITY_DN1957_c0_g2_i10_2	2554.1	709.665	4398.54	6.1932	2.63068	1.02035e-25	2.0462e-22	Up	56.985	64.8718	60.2914	7.70314	11.9049	12.7307	CAB1104561.1	unnamed protein product [Ectocarpus sp. CCAP 1310/34]	--	--	--	--	--	--	--	--	--	--	--	--	--	--	--	--	--	--	--
TRINITY_DN25895_c0_g1_i1_1	74.3969	20.7345	128.059	6.193	2.63064	3.45012e-15	1.70389e-12	Up	8.3642	12.4998	11.3721	2.092	1.67945	1.97197	--	--	--	--	--	--	--	--	--	--	--	--	--	--	--	--	--	--	--	--	--
TRINITY_DN3636_c0_g1_i2_2	96.3525	26.859	165.846	6.16551	2.62422	0.00109679	0.0273179	Up	1.90536	5.02161	12.6586	1.04901	0.631826	1.75397	PXF43993.1	putative formate transporter [Gracilariopsis chorda]	--	--	--	--	--	--	--	--	--	--	--	--	--	S	COG4337		--	PF01226.20	Formate/nitrite transporter
TRINITY_DN3981_c0_g1_i7_1	462.364	129.13	795.597	6.16506	2.62412	0.000142002	0.0054988	Up	12.0022	16.7694	3.31495	2.46104	2.45832	0.852024	CBN76737.1	hypothetical protein Esi_0000_0548 [Ectocarpus siliculosus]	--	--	--	--	--	--	--	--	--	--	--	--	--	--	--	--	--	--	--
TRINITY_DN15523_c0_g2_i1_1	24.6599	6.85147	42.4683	6.15361	2.62143	0.000197386	0.00712635	Up	4.11707	6.05954	6.31939	0.595995	1.80723	0.458571	--	--	--	--	--	--	--	--	--	--	--	--	--	--	--	--	--	--	--	--	--
TRINITY_DN25220_c0_g2_i1_1	33.4815	9.5302	57.4327	6.12355	2.61437	4.9816e-07	4.46711e-05	Up	2.63823	4.24739	3.18225	0.910297	0.589828	0.384406	--	--	--	--	--	--	--	--	--	--	--	--	--	--	--	--	--	--	--	--	--
TRINITY_DN5534_c0_g3_i1_2	82.2043	23.2177	141.191	6.11736	2.61291	3.25065e-07	3.04705e-05	Up	3.29142	4.23585	7.41227	1.2724	0.8768	0.586823	CAB1111443.1	unnamed protein product [Ectocarpus sp. CCAP 1310/34]	--	--	--	--	--	--	--	--	--	--	--	--	--	--	--	--	--	--	--
TRINITY_DN1580_c0_g1_i17_2	1140.59	320.962	1960.22	6.0981	2.60836	2.35165e-76	7.78138e-72	Up	18.9612	21.4763	23.6963	3.63792	3.94877	4.00204	CBJ48855.1	conserved unknown protein [Ectocarpus siliculosus]	--	--	--	--	--	--	--	--	--	--	--	--	--	--	--	--	--	PF02415.20,PF00066.20	Chlamydia polymorphic membrane protein (Chlamydia_PMP) repeat|LNR domain
TRINITY_DN966_c5_g1_i1_1	21.5349	5.97046	37.0994	6.09278	2.6071	0.00103316	0.0261063	Up	3.42667	2.41101	2.44169	0.10704	0.735622	0.623999	CAB1110360.1	unnamed protein product [Ectocarpus sp. CCAP 1310/34]	--	--	--	--	--	--	--	--	--	--	--	--	--	--	--	--	--	--	--
TRINITY_DN25923_c0_g1_i1_2	35.1062	10.0106	60.2017	6.06509	2.60053	2.60076e-08	3.39473e-06	Up	5.1959	4.98324	6.82288	1.3675	0.861362	1.01411	--	--	--	--	--	--	--	--	--	--	--	--	--	--	--	--	--	--	--	--	--
TRINITY_DN941_c1_g1_i1_1	326.601	92.77	560.431	6.06097	2.59955	1.46535e-07	1.47826e-05	Up	13.2713	11.5431	11.8276	3.80196	1.98482	1.02359	CAB1108825.1	unnamed protein product [Ectocarpus sp. CCAP 1310/34]	--	--	--	--	--	--	--	--	--	--	--	--	--	--	--	--	--	--	--
TRINITY_DN2005_c0_g1_i4_2	835.163	236.973	1433.35	6.04368	2.59543	0.000194042	0.00703177	Up	19.8835	14.4932	27.4106	0.848214	4.4116	5.96386	CAB1107200.1	unnamed protein product [Ectocarpus sp. CCAP 1310/34]	--	--	--	--	--	--	--	--	--	--	--	--	--	S	COG3291		--	PF00082.25	Subtilase family
TRINITY_DN12689_c0_g3_i1_2	61.6899	17.4206	105.959	6.02965	2.59208	0.000190406	0.00695002	Up	8.75078	6.76438	5.47811	0.335602	1.94884	1.51349	--	--	--	--	--	--	--	--	--	--	--	--	--	--	--	--	--	--	--	--	--
TRINITY_DN28783_c0_g1_i1_1	11.3506	3.27998	19.4213	6.02786	2.59165	0.00189802	0.0411287	Up	1.79827	2.14385	1.02795	0.405028	0.309653	0.151304	--	--	--	--	--	--	--	--	--	--	--	--	--	--	--	--	--	--	--	--	--
TRINITY_DN12287_c0_g2_i1_2	23.8837	6.87383	40.8935	6.0105	2.58749	0.000662913	0.0185812	Up	5.19898	9.81127	7.12937	2.1395	0.328664	1.64136	--	--	--	--	--	--	--	--	--	--	--	--	--	--	--	--	--	--	--	--	--
TRINITY_DN18422_c1_g1_i1_1	22.6361	6.54958	38.7225	6.00208	2.58546	3.15376e-05	0.00160481	Up	1.65686	3.06999	1.83852	0.583963	0.359512	0.270169	--	--	--	--	--	--	--	--	--	--	--	--	--	--	--	--	--	--	--	--	--
TRINITY_DN35143_c0_g1_i1_1	27.7479	7.92803	47.5678	5.99196	2.58303	0.00153013	0.0349659	Up	1.72629	1.72936	6.6448	0.658893	0.59377	0.596971	--	--	--	--	--	--	--	--	--	--	--	--	--	--	--	--	--	--	--	--	--
TRINITY_DN5708_c0_g1_i1_1	85.621	24.7534	146.489	5.97428	2.57877	2.6247e-08	3.41252e-06	Up	6.04045	8.93691	7.55137	2.071	1.38308	0.709269	--	--	--	--	--	--	--	--	--	--	--	--	--	--	--	--	--	--	--	--	--
TRINITY_DN4789_c0_g1_i25_1	498.487	143.116	853.859	5.95301	2.57362	9.17237e-14	3.61315e-11	Up	14.0302	15.0258	13.9141	1.90338	2.15858	3.87947	CBJ32965.1	conserved unknown protein [Ectocarpus siliculosus]	--	--	--	--	--	--	--	--	--	--	--	--	--	--	--	--	--	PF19114.3	EsV-1-7 cysteine-rich motif
TRINITY_DN31864_c3_g1_i1_1	16.64	4.84317	28.4369	5.92669	2.56723	6.87912e-05	0.00309414	Up	3.18907	3.17826	3.33856	0.795635	0.768316	0.3183	--	--	--	--	--	--	--	--	--	--	--	--	--	--	--	--	--	--	--	--	--
TRINITY_DN42567_c0_g1_i1_1	35.6064	10.1801	61.0326	5.91114	2.56344	0.00034357	0.0111182	Up	2.56442	2.01202	2.5912	0.136824	0.361945	0.833401	--	--	--	--	--	--	--	--	--	--	--	--	--	--	--	--	--	--	--	--	--
TRINITY_DN37402_c0_g1_i1_2	69.1931	20.1734	118.213	5.91059	2.5633	0.000740261	0.0202853	Up	9.49795	5.38183	9.286	3.07986	0.486419	1.11978	--	--	--	--	--	--	--	--	--	--	--	--	--	--	--	S	ENOG4111QW4	LPXTG-motif cell wall anchor domain	--	PF14344.9	Domain of unknown function (DUF4397)
TRINITY_DN46328_c0_g1_i1_1	14.9766	4.29266	25.6606	5.8763	2.55491	0.000751994	0.0205452	Up	2.28023	2.97303	4.77227	0.271117	0.839004	0.627702	--	--	--	--	--	--	--	--	--	--	--	--	--	--	--	--	--	--	--	--	--
TRINITY_DN20866_c0_g1_i1_2	34.084	9.80763	58.3604	5.87125	2.55367	2.92488e-06	0.000211775	Up	3.46099	6.29476	4.1466	0.515269	0.905417	1.1289	--	--	--	--	--	--	--	--	--	--	--	--	--	--	--	--	--	--	--	--	--
TRINITY_DN927_c7_g1_i2_2	93.8619	27.1618	160.562	5.87013	2.55339	1.96406e-05	0.00107307	Up	8.49729	14.2037	9.68029	0.708428	2.91675	2.41509	--	--	--	--	--	--	--	--	--	--	--	--	--	--	--	--	--	--	--	--	--
TRINITY_DN6879_c0_g1_i2_1	40.2481	11.7133	68.783	5.86839	2.55297	2.07888e-05	0.00112307	Up	3.53853	5.66307	6.53515	1.02662	0.437474	1.45861	--	--	--	--	--	--	--	--	--	--	--	--	--	--	--	--	--	--	--	--	--
TRINITY_DN395_c0_g2_i2_1	409.288	119.363	699.214	5.85953	2.55079	3.60856e-15	1.76894e-12	Up	8.99257	8.14813	13.6208	2.1405	1.47432	2.19594	CBJ25655.1	NB-ARC and TPR repeat-containing protein [Ectocarpus siliculosus]	Q9SZA7|DRL29_ARATH	Probable disease resistance protein At4g33300 OS=Arabidopsis thaliana OX=3702 GN=At4g33300 PE=2 SV=3	--	--	--	--	--	--	KOG4658	Apoptotic ATPase	[T]	CELLULAR PROCESSES AND SIGNALING	Signal transduction mechanisms	S	ENOG410ZHR1	NB-ARC domain protein	--	PF13424.9,PF13374.9,PF00515.31,PF07719.20,PF13176.9,PF17874.4,PF13181.9,PF00931.25,PF13432.9,PF14559.9,PF13431.9,PF13428.9,PF07721.17,PF04212.21,PF12895.10,PF14938.9,PF13414.9	Tetratricopeptide repeat|Tetratricopeptide repeat|Tetratricopeptide repeat|Tetratricopeptide repeat|Tetratricopeptide repeat|MalT-like TPR region|Tetratricopeptide repeat|NB-ARC domain|Tetratricopeptide repeat|Tetratricopeptide repeat|Tetratricopeptide repeat|Tetratricopeptide repeat|Tetratricopeptide repeat|MIT (microtubule interacting and transport) domain|Anaphase-promoting complex, cyclosome,…
TRINITY_DN40041_c0_g1_i1_2	45.2736	13.1499	77.3973	5.85415	2.54946	7.272e-07	6.21766e-05	Up	7.49062	8.35191	12.022	1.35225	2.60234	1.20856	--	--	--	--	--	--	--	--	--	--	--	--	--	--	--	--	--	--	--	--	--
TRINITY_DN24793_c0_g2_i1_1	18.9779	5.46931	32.4864	5.839	2.54572	0.000577057	0.0166689	Up	2.66998	6.2785	4.66643	0.382958	1.17505	0.877694	--	--	--	--	--	--	--	--	--	--	--	--	--	--	--	--	--	--	--	--	--
TRINITY_DN11850_c0_g3_i1_1	9.72214	2.88307	16.5612	5.7792	2.53087	0.00192684	0.0415355	Up	1.05495	1.93666	1.44857	0.367464	0.140623	0.302683	--	--	--	--	--	--	--	--	--	--	--	--	--	--	--	--	--	--	--	--	--
TRINITY_DN863_c0_g1_i1_2	647.978	191.631	1104.32	5.76933	2.52841	0.000183501	0.00674278	Up	31.4434	15.7478	48.2523	12.1287	3.25802	3.34276	AUO68228.1	Tic20-like protein [Saccharina japonica]	O82251|TI202_ARATH	Protein TIC 20-II, chloroplastic OS=Arabidopsis thaliana OX=3702 GN=TIC20-II PE=2 SV=1	--	--	--	--	--	--	--	--	--	--	--	S	ENOG4111UMD	protein transport	Cellular Component: mitochondrion (GO:0005739);|Cellular Component: chloroplast (GO:0009507);|Cellular Component: plastid (GO:0009536);|Cellular Component: chloroplast inner membrane (GO:0009706);|Cellular Component: chloroplast envelope (GO:0009941);|Biological Process: protein transport (GO:0015031);|Cellular Component: integral component of membrane (GO:0016021);	PF16166.8,PF13499.9,PF00036.35,PF13405.9,PF13202.9	Chloroplast import apparatus Tic20-like|EF-hand domain pair|EF hand|EF-hand domain|EF hand
TRINITY_DN6726_c0_g1_i1_2	4521.91	1339.22	7704.6	5.75517	2.52486	3.83705e-55	8.46428e-51	Up	134.467	131.301	141.362	30.3363	21.924	26.316	CBJ25507.1	Heat Shock transcription factor [Ectocarpus siliculosus]	Q9FK72|HFA4C_ARATH	Heat stress transcription factor A-4c OS=Arabidopsis thaliana OX=3702 GN=HSFA4C PE=2 SV=1	--	--	--	--	--	--	KOG0627	Heat shock transcription factor	[K]	INFORMATION STORAGE AND PROCESSING	Transcription	K	COG5169	Transcription factor	Molecular Function: RNA polymerase II proximal promoter sequence-specific DNA binding (GO:0000978);|Molecular Function: DNA-binding transcription factor activity (GO:0003700);|Cellular Component: nucleus (GO:0005634);|Biological Process: response to heat (GO:0009408);|Biological Process: response to auxin (GO:0009733);|Biological Process: positive gravitropism (GO:0009958);|Biological Process: ce…	PF00447.20	HSF-type DNA-binding	1F	HSF
TRINITY_DN18313_c0_g4_i3_2	66.5082	19.6531	113.363	5.71665	2.51517	4.06401e-05	0.00198047	Up	7.10596	5.04093	9.90723	0.62395	1.59793	2.02011	CBJ27980.1	putative respiratory burst oxidase protein [Ectocarpus siliculosus]	--	--	--	--	--	--	--	--	--	--	--	--	--	--	--	--	--	--	--
TRINITY_DN126_c0_g1_i4_1	3284.78	979.78	5589.78	5.70532	2.51231	3.16057e-23	4.64801e-20	Up	94.8769	69.2665	110.511	19.1552	15.5449	18.9044	CAB1106769.1	unnamed protein product [Ectocarpus sp. CCAP 1310/34]	P49105|G6PI_MAIZE	Glucose-6-phosphate isomerase, cytosolic OS=Zea mays OX=4577 GN=PHI1 PE=2 SV=1	360/551(65.34)	K01810	GPI, pgi	glucose-6-phosphate isomerase [EC:5.3.1.9]	ko00010|ko00030|ko00500|ko00520	Glycolysis / Gluconeogenesis|Pentose phosphate pathway|Starch and sucrose metabolism|Amino sugar and nucleotide sugar metabolism	KOG2446	Glucose-6-phosphate isomerase	[G]	METABOLISM	Carbohydrate transport and metabolism	G	COG0166	glucose-6-phosphate isomerase activity	Molecular Function: glucose-6-phosphate isomerase activity (GO:0004347);|Cellular Component: cytosol (GO:0005829);|Biological Process: gluconeogenesis (GO:0006094);|Biological Process: glycolytic process (GO:0006096);|Molecular Function: intramolecular transferase activity (GO:0016866);|Molecular Function: monosaccharide binding (GO:0048029);|Biological Process: glucose 6-phosphate metabolic proc…	PF00342.22	Phosphoglucose isomerase			GPI, pgi
TRINITY_DN4891_c0_g4_i1_2	41.9696	12.4681	71.4711	5.6992	2.51076	1.44383e-05	0.000830146	Up	1.94257	3.87806	5.14743	0.615448	0.613816	0.885585	--	--	--	--	--	--	--	--	--	--	--	--	--	--	--	--	--	--	--	--	--
TRINITY_DN46776_c0_g1_i1_1	29.0729	8.55418	49.5916	5.69402	2.50945	2.36442e-06	0.000176641	Up	4.55931	5.056	6.04697	0.575768	1.17422	1.33096	--	--	--	--	--	--	--	--	--	--	--	--	--	--	--	--	--	--	--	--	--
TRINITY_DN6426_c0_g1_i1_2	48.8039	14.5221	83.0857	5.67926	2.5057	1.44242e-05	0.000830146	Up	3.85694	2.27393	5.38585	0.520928	0.667618	0.988052	--	--	--	--	--	--	--	--	--	--	KOG0017	FOG: Transposon-encoded proteins with TYA, reverse transcriptase, integrase domains in various combinations	[R]	POORLY CHARACTERIZED	General function prediction only	S	ENOG410XS4D	Retrotransposon protein	--	--	--
TRINITY_DN1816_c0_g1_i1_1	98.437	29.6609	167.213	5.67917	2.50568	1.87338e-07	1.83941e-05	Up	23.7196	24.7297	28.0019	7.90995	2.44237	4.86004	--	--	--	--	--	--	--	--	--	--	--	--	--	--	--	--	--	--	--	--	--
TRINITY_DN8426_c0_g6_i1_2	66.5451	20.0498	113.04	5.67384	2.50433	1.63039e-05	0.000919565	Up	7.57402	8.37608	17.7375	3.33622	1.48041	1.8992	--	--	--	--	--	--	--	--	--	--	--	--	--	--	--	--	--	--	--	--	--
TRINITY_DN587_c0_g1_i5_2	2114.51	635.277	3593.74	5.65842	2.5004	2.16072e-13	8.18284e-11	Up	50.5241	32.2986	60.0181	11.6138	6.99365	9.63584	CAB1112358.1	unnamed protein product, partial [Ectocarpus sp. CCAP 1310/34]	--	--	--	--	--	--	--	--	--	--	--	--	--	S	ENOG410ZVR5	domain protein	--	PF00017.27,PF12770.10	SH2 domain|CHAT domain
TRINITY_DN1365_c11_g1_i1_1	26.0433	7.95663	44.13	5.6272	2.49242	0.000257601	0.00882834	Up	2.94753	7.78196	6.58679	1.78975	0.815333	0.852517	--	--	--	--	--	--	--	--	--	--	--	--	--	--	--	--	--	--	--	--	--
TRINITY_DN12257_c0_g1_i1_2	40.5722	12.2456	68.8989	5.60188	2.48591	9.81e-07	8.0985e-05	Up	4.94345	6.96438	9.18044	1.24763	0.971022	1.79695	--	--	--	--	--	--	--	--	--	--	--	--	--	--	--	--	--	--	--	--	--
TRINITY_DN40342_c0_g1_i1_1	28.6698	8.8547	48.4849	5.5635	2.47599	1.40614e-06	0.000110781	Up	5.32764	7.31368	7.18399	1.96847	1.20895	0.940387	--	--	--	--	--	--	--	--	--	--	--	--	--	--	--	--	--	--	--	--	--
TRINITY_DN14856_c0_g1_i3_1	1955.17	596.492	3313.85	5.55325	2.47333	9.82641e-06	0.000598796	Up	43.5743	28.4457	45.188	2.86152	8.3655	12.0837	CBJ30307.1	conserved unknown protein [Ectocarpus siliculosus]	Q9FN03|UVR8_ARATH	Ultraviolet-B receptor UVR8 OS=Arabidopsis thaliana OX=3702 GN=UVR8 PE=1 SV=1	--	--	--	--	--	--	KOG1426	FOG: RCC1 domain	[S]	POORLY CHARACTERIZED	Function unknown	DZ	COG5184	regulator of chromosome condensation	Cellular Component: chromatin (GO:0000785);|Molecular Function: chromatin binding (GO:0003682);|Molecular Function: guanyl-nucleotide exchange factor activity (GO:0005085);|Cellular Component: nucleus (GO:0005634);|Cellular Component: cytosol (GO:0005829);|Biological Process: response to UV (GO:0009411);|Biological Process: entrainment of circadian clock (GO:0009649);|Molecular Function: photorec…	PF13540.9,PF00415.21	Regulator of chromosome condensation (RCC1) repeat|Regulator of chromosome condensation (RCC1) repeat
TRINITY_DN17751_c0_g1_i7_2	2530.8	772.346	4289.25	5.55127	2.47282	1.51332e-15	8.12994e-13	Up	41.3043	44.4301	71.2867	8.18061	10.642	12.3111	CBJ29524.1	Fibronectin type III domain protein [Ectocarpus siliculosus]	--	--	--	--	--	--	--	--	--	--	--	--	--	S	COG3291		--	--	--
TRINITY_DN48290_c0_g1_i1_1	12.5901	3.85793	21.3222	5.5493	2.47231	0.00233677	0.0475824	Up	2.21353	2.54572	5.51776	0.849131	0.655158	0.659077	--	--	--	--	--	--	--	--	--	--	--	--	--	--	--	--	--	--	--	--	--
TRINITY_DN47221_c0_g1_i1_1	16.8384	5.20894	28.4678	5.54056	2.47003	8.03309e-05	0.00349637	Up	5.00758	4.1051	4.98436	1.3156	1.00839	0.678735	--	--	--	--	--	--	--	--	--	--	--	--	--	--	--	--	--	--	--	--	--
TRINITY_DN44826_c0_g1_i1_1	25.289	7.61045	42.9676	5.5405	2.47002	1.618e-05	0.000913616	Up	7.00692	7.96675	7.59929	0.701797	2.14644	1.72732	--	--	--	--	--	--	--	--	--	--	--	--	--	--	--	--	--	--	--	--	--
TRINITY_DN47700_c0_g1_i1_1	14.2182	4.29266	24.1437	5.52845	2.46687	0.000805534	0.0216652	Up	2.40695	4.30917	4.50153	0.450616	1.05653	0.713263	--	--	--	--	--	--	--	--	--	--	--	--	--	--	--	--	--	--	--	--	--
TRINITY_DN1581_c1_g2_i1_1	50.355	15.4176	85.2924	5.52616	2.46628	0.000574317	0.0166005	Up	6.35011	1.70814	3.22793	0.728514	0.516325	1.04087	KAF8706938.1	hypothetical protein AX14_013761 [Amanita brunnescens Koide BX004]	--	--	--	--	--	--	--	--	--	--	--	--	--	S	ENOG4112BSB		--	PF01926.26,PF04548.19,PF08477.16,PF00071.25,PF02421.21	50S ribosome-binding GTPase|AIG1 family|Ras of Complex, Roc, domain of DAPkinase|Ras family|Ferrous iron transport protein B
TRINITY_DN649_c0_g1_i6_1	245.381	75.2886	415.474	5.52008	2.46469	2.16076e-07	2.09978e-05	Up	18.2182	40.5793	58.4862	8.6872	6.3827	8.17187	--	--	--	--	--	--	--	--	--	--	--	--	--	--	--	--	--	--	--	--	--
TRINITY_DN31355_c0_g1_i1_2	31.7877	9.73868	53.8367	5.50429	2.46056	8.50672e-06	0.000530092	Up	6.79021	4.853	8.54744	1.29418	0.988849	1.79538	--	--	--	--	--	--	--	--	--	--	--	--	--	--	--	--	--	--	--	--	--
TRINITY_DN9298_c1_g3_i1_1	68.0369	21.1326	114.941	5.50319	2.46027	7.28342e-08	8.16952e-06	Up	14.8322	12.1921	10.9014	3.91789	2.06974	1.77642	CBJ28369.1	similar to thioredoxin-like protein [Ectocarpus siliculosus]	Q39239|TRXH4_ARATH	Thioredoxin H4 OS=Arabidopsis thaliana OX=3702 GN=TRX4 PE=1 SV=2	--	--	--	--	--	--	KOG0907	Thioredoxin	[O]	CELLULAR PROCESSES AND SIGNALING	Posttranslational modification, protein turnover, chaperones	--	--	--	Cellular Component: cytosol (GO:0005829);|Biological Process: glycerol ether metabolic process (GO:0006662);|Molecular Function: protein disulfide oxidoreductase activity (GO:0015035);|Molecular Function: oxidoreductase activity, acting on a sulfur group of donors, disulfide as acceptor (GO:0016671);|Biological Process: cell redox homeostasis (GO:0045454);	--	--
TRINITY_DN21547_c0_g1_i2_1	11.9647	3.59639	20.3331	5.50246	2.46008	0.00231618	0.0473099	Up	2.24175	2.07316	2.29725	0.188224	0.435705	0.757584	--	--	--	--	--	--	--	--	--	--	--	--	--	--	--	--	--	--	--	--	--
TRINITY_DN23628_c2_g1_i1_1	11.9996	3.61715	20.3821	5.49524	2.45818	0.00225364	0.0465776	Up	1.56542	2.46172	2.52515	0.166369	0.639592	0.507519	--	--	--	--	--	--	--	--	--	--	--	--	--	--	--	--	--	--	--	--	--
TRINITY_DN1346_c0_g1_i1_2	233.324	72.0009	394.647	5.4653	2.4503	0.000133764	0.00525044	Up	17.4295	18.1877	19.2204	1.07276	3.45781	6.43391	CBJ28529.1	conserved unknown protein [Ectocarpus siliculosus]	--	--	--	--	--	--	--	--	--	--	--	--	--	--	--	--	--	PF02415.20,PF13903.9	Chlamydia polymorphic membrane protein (Chlamydia_PMP) repeat|PMP-22/EMP/MP20/Claudin tight junction
TRINITY_DN6575_c0_g2_i1_2	281.446	86.9041	475.987	5.45959	2.44879	1.56919e-07	1.56867e-05	Up	15.7871	18.1114	15.6779	1.49089	4.53723	3.92713	--	--	--	--	--	--	--	--	--	--	--	--	--	--	--	--	--	--	--	--	--
TRINITY_DN4339_c0_g4_i1_1	127.824	39.3555	216.293	5.45772	2.4483	2.86213e-08	3.63551e-06	Up	4.69399	5.83128	7.00794	0.619478	1.29771	1.56762	CAB1099547.1	unnamed protein product [Ectocarpus sp. CCAP 1310/34]	--	--	--	--	--	--	--	--	--	--	--	--	--	--	--	--	--	--	--
TRINITY_DN31715_c0_g1_i1_2	16.6118	5.18818	28.0353	5.44709	2.44549	0.00107536	0.0269463	Up	2.67071	1.43744	3.59659	0.721849	0.335879	0.562576	--	--	--	--	--	--	--	--	--	--	--	--	--	--	--	--	--	--	--	--	--
TRINITY_DN2_c4_g1_i2_1	473.453	146.848	800.058	5.43808	2.4431	8.72737e-14	3.47927e-11	Up	15.2646	10.2786	13.0285	2.03157	2.48134	3.34537	CBJ48593.1	NB-ARC and TPR repeat-containing protein [Ectocarpus siliculosus]	--	--	--	--	--	--	--	--	KOG4658	Apoptotic ATPase	[T]	CELLULAR PROCESSES AND SIGNALING	Signal transduction mechanisms	--	--	--	--	PF00931.25,PF13424.9,PF13374.9,PF07719.20,PF13181.9,PF00515.31,PF13176.9	NB-ARC domain|Tetratricopeptide repeat|Tetratricopeptide repeat|Tetratricopeptide repeat|Tetratricopeptide repeat|Tetratricopeptide repeat|Tetratricopeptide repeat
TRINITY_DN8314_c0_g1_i7_1	70.8203	22.008	119.633	5.41647	2.43735	0.00174719	0.038632	Up	5.81222	1.67907	2.42673	0.426008	0.429336	1.20842	CBJ28246.1	hypothetical protein Esi_0097_0017 [Ectocarpus siliculosus]	--	--	--	--	--	--	--	--	--	--	--	--	--	--	--	--	--	--	--
TRINITY_DN13276_c1_g1_i4_1	1182.14	368.347	1995.94	5.41457	2.43685	3.05791e-20	3.21503e-17	Up	61.3916	43.3505	53.774	9.12012	12.7177	10.724	ABR09274.1	glutathione S-transferase 4 [Laminaria digitata]	--	--	44/88(50.00)	K04097	HPGDS	prostaglandin-H2 D-isomerase / glutathione transferase [EC:5.3.99.2 2.5.1.18]	ko00480|ko00590	Glutathione metabolism|Arachidonic acid metabolism	KOG1695	Glutathione S-transferase	[O]	CELLULAR PROCESSES AND SIGNALING	Posttranslational modification, protein turnover, chaperones	O	ENOG4111KFX	Glutathione S-transferase	--	PF14497.9,PF00043.28,PF13410.9	Glutathione S-transferase, C-terminal domain|Glutathione S-transferase, C-terminal domain|Glutathione S-transferase, C-terminal domain			HPGDS
TRINITY_DN13082_c1_g1_i1_1	15.468	4.85355	26.0825	5.4136	2.43659	0.00208633	0.0440553	Up	3.77349	2.30101	3.24334	0.730383	0.964446	0.269969	--	--	--	--	--	--	--	--	--	--	--	--	--	--	--	--	--	--	--	--	--
TRINITY_DN9365_c0_g1_i11_2	1196.06	373.142	2018.97	5.40911	2.43539	1.95017e-23	3.00135e-20	Up	55.6719	65.817	44.1345	11.0249	9.35843	13.4259	CBN79068.1	conserved unknown protein [Ectocarpus siliculosus]	Q0J0A4|LPAAT_ORYSJ	Probable 1-acylglycerol-3-phosphate O-acyltransferase OS=Oryza sativa subsp. japonica OX=39947 GN=Os09g0520200 PE=3 SV=3	--	--	--	--	--	--	KOG4409	Predicted hydrolase/acyltransferase (alpha/beta hydrolase superfamily)	[R]	POORLY CHARACTERIZED	General function prediction only	S	COG0596	Alpha beta hydrolase	Molecular Function: 1-acylglycerol-3-phosphate O-acyltransferase activity (GO:0003841);|Molecular Function: phospholipase A2 activity (GO:0004623);|Cellular Component: cytoplasm (GO:0005737);|Biological Process: phospholipid biosynthetic process (GO:0008654);|Molecular Function: lysophosphatidic acid acyltransferase activity (GO:0042171);|Molecular Function: carboxylic ester hydrolase activity (G…	PF00561.23,PF12697.10,PF12146.11	alpha/beta hydrolase fold|Alpha/beta hydrolase family|Serine aminopeptidase, S33
TRINITY_DN19195_c0_g1_i1_1	17.6623	5.57472	29.7499	5.40605	2.43457	0.000538266	0.0158353	Up	1.29695	2.27445	3.16736	0.714009	0.332889	0.329641	--	--	--	--	--	--	--	--	--	--	--	--	--	--	--	--	--	--	--	--	--
TRINITY_DN20369_c1_g1_i1_1	19.1239	5.95341	32.2944	5.40079	2.43317	0.000815316	0.0218357	Up	3.64112	7.20851	3.85381	0.740184	1.67776	0.634998	CAB1106286.1	unnamed protein product [Ectocarpus sp. CCAP 1310/34]	--	--	--	--	--	--	--	--	--	--	--	--	--	--	--	--	--	--	--
TRINITY_DN7005_c0_g3_i2_1	44.3221	13.8997	74.7446	5.3983	2.43251	0.000128624	0.00508787	Up	4.90955	1.91885	5.45852	1.03587	0.868858	0.627244	--	--	--	--	--	--	--	--	--	--	--	--	--	--	--	--	--	--	--	--	--
TRINITY_DN306_c0_g1_i1_2	933.926	291.977	1575.88	5.39406	2.43137	0.00126632	0.0305179	Up	19.2544	16.3003	22.3197	0.607547	5.25423	5.8973	CAB1097723.1	unnamed protein product [Ectocarpus sp. CCAP 1310/34]	Q2HXL0|RBOHC_SOLTU	Respiratory burst oxidase homolog protein C OS=Solanum tuberosum OX=4113 GN=RBOHC PE=1 SV=2	--	--	--	--	--	--	KOG0039	Ferric reductase, NADH/NADPH oxidase and related proteins	[PQ]	METABOLISM|METABOLISM	Inorganic ion transport and metabolism |Secondary metabolites biosynthesis, transport and catabolism	U	ENOG410XNZY	NADPH Oxidase	Molecular Function: peroxidase activity (GO:0004601);|Molecular Function: calcium ion binding (GO:0005509);|Cellular Component: integral component of membrane (GO:0016021);|Molecular Function: oxidoreductase activity, acting on NAD(P)H, oxygen as acceptor (GO:0050664);	PF01794.22,PF08022.15,PF08030.15	Ferric reductase like transmembrane component|FAD-binding domain|Ferric reductase NAD binding domain
TRINITY_DN13841_c1_g3_i1_1	31.5848	9.74121	53.4284	5.39189	2.43079	5.938e-06	0.000387922	Up	1.77493	2.39354	2.06194	0.187195	0.536239	0.498312	--	--	--	--	--	--	--	--	--	--	--	--	--	--	--	--	--	--	--	--	--
TRINITY_DN344_c0_g1_i10_1	649.294	203.807	1094.78	5.37724	2.42686	6.25398e-11	1.5618e-08	Up	26.7948	29.8687	27.9787	7.77182	3.08209	6.63026	CAB1097750.1	unnamed protein product [Ectocarpus sp. CCAP 1310/34]	--	--	--	--	--	--	--	--	--	--	--	--	--	--	--	--	--	--	--
TRINITY_DN36812_c2_g1_i1_1	11.0933	3.4714	18.7153	5.37263	2.42563	0.00158235	0.0358374	Up	2.32153	1.59101	2.68552	0.480742	0.369215	0.542199	--	--	--	--	--	--	--	--	--	--	--	--	--	--	--	--	--	--	--	--	--
TRINITY_DN2459_c0_g1_i1_2	182.704	57.3635	308.044	5.34165	2.41729	1.9685e-10	4.37152e-08	Up	20.178	20.6494	18.667	2.54989	3.76703	5.80987	--	--	--	--	--	--	--	--	--	--	--	--	--	--	--	--	--	--	--	--	--
TRINITY_DN48776_c0_g1_i1_1	12.0443	3.79151	20.2971	5.34142	2.41722	0.00110539	0.02748	Up	2.76997	4.86735	3.8264	0.727575	1.11542	0.556254	--	--	--	--	--	--	--	--	--	--	--	--	--	--	--	--	--	--	--	--	--
TRINITY_DN23397_c0_g1_i2_1	89.9392	28.3127	151.566	5.34079	2.41705	0.00130236	0.0311483	Up	27.9539	10.551	5.76684	2.10267	3.1494	4.18216	CBJ48855.1	conserved unknown protein [Ectocarpus siliculosus]	--	--	--	--	--	--	--	--	--	--	--	--	--	--	--	--	--	--	--
TRINITY_DN5446_c0_g3_i1_1	43.5772	13.8229	73.3316	5.32908	2.41389	2.99492e-06	0.000216137	Up	2.80634	1.52612	2.01355	0.517077	0.485178	0.34335	CBN78435.1	conserved unknown protein [Ectocarpus siliculosus]	--	--	--	--	--	--	--	--	--	--	--	--	--	S	ENOG410Y8J5	SWIM zinc finger family protein	--	--	--
TRINITY_DN37477_c0_g1_i1_2	56.1718	17.7435	94.6002	5.3274	2.41343	0.00201852	0.043077	Up	1.35081	2.2381	7.46548	0.812115	0.622099	0.88057	KAI0559022.1	serine hydroxymethyltransferase cytosolic (glycine hydroxymethyltransferase) [Gracilaria domingensis]	P34899|GLYM_PEA	Serine hydroxymethyltransferase, mitochondrial OS=Pisum sativum OX=3888 PE=1 SV=1	377/480(78.54)	K00600	glyA, SHMT	glycine hydroxymethyltransferase [EC:2.1.2.1]	ko00260|ko00460|ko00630|ko00670	Glycine, serine and threonine metabolism|Cyanoamino acid metabolism|Glyoxylate and dicarboxylate metabolism|One carbon pool by folate	KOG2467	Glycine/serine hydroxymethyltransferase	[E]	METABOLISM	Amino acid transport and metabolism	E	COG0112	Catalyzes the reversible interconversion of serine and glycine with tetrahydrofolate (THF) serving as the one-carbon carrier. This reaction serves as the major source of one-carbon groups required for the biosynthesis of purines, thymidylate, methionine, and other important biomolecules. Also exhibits THF- independent aldolase activity toward beta-hydroxyamino acids, producing glycine and aldehyd…	Molecular Function: glycine hydroxymethyltransferase activity (GO:0004372);|Cellular Component: mitochondrion (GO:0005739);|Biological Process: glycine biosynthetic process from serine (GO:0019264);|Molecular Function: pyridoxal phosphate binding (GO:0030170);|Biological Process: tetrahydrofolate interconversion (GO:0035999);	PF00464.22	Serine hydroxymethyltransferase			glyA, SHMT
TRINITY_DN11277_c0_g1_i1_2	39.3132	12.4864	66.1401	5.31537	2.41017	2.7791e-06	0.000202105	Up	6.57091	11.3889	10.4881	2.3062	1.16832	2.36293	--	--	--	--	--	--	--	--	--	--	--	--	--	--	--	--	--	--	--	--	--
TRINITY_DN35_c0_g1_i1_1	2059.4	655.4	3463.4	5.28304	2.40137	0.000835989	0.0222274	Up	85.4449	73.7434	64.8863	2.88283	26.4571	17.2801	CAB1104372.1	unnamed protein product [Ectocarpus sp. CCAP 1310/34]	P09042|PR1C_TOBAC	Pathogenesis-related protein 1C OS=Nicotiana tabacum OX=4097 PE=2 SV=3	56/148(37.84)	K13449	PR1	pathogenesis-related protein 1	ko04016|ko04075|ko04626	MAPK signaling pathway - plant|Plant hormone signal transduction|Plant-pathogen interaction	KOG3017	Defense-related protein containing SCP domain	[S]	POORLY CHARACTERIZED	Function unknown	S	COG2340	Scp-like extracellular	Cellular Component: extracellular region (GO:0005576);|Cellular Component: vacuole (GO:0005773);|Biological Process: defense response (GO:0006952);|Biological Process: response to biotic stimulus (GO:0009607);	PF00188.29	Cysteine-rich secretory protein family			PR1
TRINITY_DN8998_c0_g1_i6_1	139.057	44.1756	233.939	5.274	2.3989	0.00052202	0.0154846	Up	7.67013	5.74344	6.43475	0.33347	1.67575	2.12612	CAB1109128.1	unnamed protein product [Ectocarpus sp. CCAP 1310/34]	--	--	--	--	--	--	--	--	--	--	--	--	--	--	--	--	--	--	--
TRINITY_DN9176_c1_g1_i2_2	187.265	59.9126	314.617	5.26872	2.39745	0.000182123	0.00670331	Up	3.4222	4.90598	3.46217	1.42381	0.841537	0.236455	CAB1096081.1	unnamed protein product [Ectocarpus sp. CCAP 1310/34]	--	--	--	--	--	--	--	--	--	--	--	--	--	--	--	--	--	PF00520.34	Ion transport protein
TRINITY_DN22442_c0_g1_i1_1	607.836	194.277	1021.4	5.25903	2.3948	2.80117e-12	9.17701e-10	Up	22.2762	16.3666	29.2303	5.45742	3.45733	5.45094	CBJ31420.1	hypothetical protein Esi_0252_0035 [Ectocarpus siliculosus]	--	--	--	--	--	--	--	--	--	--	--	--	--	--	--	--	--	--	--
TRINITY_DN44308_c0_g1_i1_1	18.1153	5.85331	30.3773	5.25687	2.3942	0.000138122	0.00539271	Up	4.67033	7.65432	5.38136	1.66528	0.848479	1.26692	--	--	--	--	--	--	--	--	--	--	--	--	--	--	--	--	--	--	--	--	--
TRINITY_DN14793_c0_g3_i1_1	20.5658	6.5106	34.6211	5.25003	2.39233	1.92373e-05	0.00105914	Up	2.1812	2.03841	2.53171	0.318183	0.597917	0.488703	--	--	--	--	--	--	--	--	--	--	--	--	--	--	--	--	--	--	--	--	--
TRINITY_DN21540_c0_g1_i2_2	98.7523	31.6021	165.903	5.24672	2.39142	7.3957e-06	0.000469705	Up	16.0253	11.9684	20.3571	3.65365	1.61417	4.94473	--	--	--	--	--	--	--	--	--	--	--	--	--	--	--	--	--	--	--	--	--
TRINITY_DN24699_c0_g1_i1_2	16.5257	5.226	27.8255	5.24204	2.39013	0.000292857	0.00983291	Up	2.28961	3.54657	3.48892	0.458418	0.533319	0.926638	--	--	--	--	--	--	--	--	--	--	--	--	--	--	--	--	--	--	--	--	--
TRINITY_DN16833_c0_g1_i2_1	14.9152	4.80165	25.0288	5.2405	2.3897	0.00025135	0.00864993	Up	3.14122	3.30628	3.1923	0.840656	0.43418	0.881815	--	--	--	--	--	--	--	--	--	--	--	--	--	--	--	--	--	--	--	--	--
TRINITY_DN5487_c1_g1_i1_2	184.33	59.2386	309.421	5.22977	2.38675	1.92269e-06	0.000146758	Up	6.91882	3.36093	8.99512	1.72309	0.97372	1.44359	KAG5182768.1	mercuric reductase [Tribonema minus]	Q9SPB1|LEGRE_VIGUN	Leghemoglobin reductase OS=Vigna unguiculata OX=3917 GN=FLBR PE=1 SV=1	--	--	--	--	--	--	KOG1335	Dihydrolipoamide dehydrogenase	[C]	METABOLISM	Energy production and conversion	C	COG1249	dihydrolipoyl dehydrogenase	Molecular Function: dihydrolipoyl dehydrogenase activity (GO:0004148);|Cellular Component: mitochondrion (GO:0005739);|Molecular Function: electron transfer activity (GO:0009055);|Molecular Function: leghemoglobin reductase activity (GO:0015043);|Biological Process: cell redox homeostasis (GO:0045454);|Molecular Function: flavin adenine dinucleotide binding (GO:0050660);	PF07992.17,PF00610.24,PF00070.30,PF01134.25,PF02852.25	Pyridine nucleotide-disulphide oxidoreductase|Domain found in Dishevelled, Egl-10, and Pleckstrin (DEP)|Pyridine nucleotide-disulphide oxidoreductase|Glucose inhibited division protein A|Pyridine nucleotide-disulphide oxidoreductase, dimerisation domain
TRINITY_DN1596_c0_g1_i10_1	53.8888	17.1893	90.5882	5.22785	2.38622	1.44364e-05	0.000830146	Up	4.24303	6.93591	6.57774	0.853238	0.831064	2.01755	--	--	--	--	--	--	--	--	--	--	--	--	--	--	--	--	--	--	--	PF02415.20	Chlamydia polymorphic membrane protein (Chlamydia_PMP) repeat
TRINITY_DN41972_c0_g1_i1_1	11.7242	3.74999	19.6984	5.21372	2.38231	0.00218631	0.0456203	Up	1.8681	2.20175	2.51966	0.451394	0.171453	0.682103	--	--	--	--	--	--	--	--	--	--	--	--	--	--	--	--	--	--	--	--	--
TRINITY_DN1875_c0_g1_i3_1	363.968	117.253	610.683	5.21045	2.38141	1.58597e-13	6.10211e-11	Up	11.9676	8.895	15.0295	2.85826	1.97946	2.84816	CBJ27200.1	hypothetical protein Esi_0058_0112 [Ectocarpus siliculosus]	--	--	--	--	--	--	--	--	--	--	--	--	--	--	--	--	--	--	--
TRINITY_DN8457_c0_g1_i1_1	54.0155	17.2753	90.7558	5.20772	2.38065	0.00166471	0.0373068	Up	2.36891	3.84096	4.04298	0.183036	0.60261	1.32639	--	--	--	--	--	--	--	--	--	--	--	--	--	--	--	--	--	--	--	--	--
TRINITY_DN37034_c0_g1_i1_2	118.107	37.9697	198.244	5.20049	2.37865	0.00087037	0.0228478	Up	4.71948	2.85852	9.281	0.46068	1.13496	1.94693	CBJ30545.1	expressed unknown protein [Ectocarpus siliculosus]	--	--	--	--	--	--	--	--	--	--	--	--	--	--	--	--	--	--	--
TRINITY_DN13034_c0_g2_i1_2	122.969	39.9003	206.037	5.19541	2.37724	2.52156e-09	4.40296e-07	Up	4.50937	7.60785	8.00406	2.04045	1.12772	1.12665	CBJ26506.1	lipase class 3 [Ectocarpus siliculosus]	--	--	--	--	--	--	--	--	--	--	--	--	--	S	ENOG410ZHT5	lipase class 3	--	PF01764.28,PF00975.23	Lipase (class 3)|Thioesterase domain
TRINITY_DN4714_c0_g3_i2_1	108.949	35.0483	182.849	5.18002	2.37296	3.2794e-07	3.06532e-05	Up	15.3429	11.9522	14.3612	1.45792	3.70306	3.70549	--	--	--	--	--	--	--	--	--	--	--	--	--	--	--	--	--	--	--	--	--
TRINITY_DN537_c3_g1_i1_1	15.8571	5.16743	26.5469	5.17275	2.37093	0.00196564	0.0422071	Up	2.4407	1.77386	2.94477	0.70508	0.136625	0.658361	CAB1105694.1	unnamed protein product, partial [Ectocarpus sp. CCAP 1310/34]	--	--	--	--	--	--	--	--	--	--	--	--	--	--	--	--	--	--	--
TRINITY_DN5988_c0_g1_i1_1	757.962	246.385	1269.54	5.15947	2.36722	1.05307e-07	1.12096e-05	Up	31.517	35.1748	38.5684	12.4109	3.80565	6.55547	CAB1112438.1	unnamed protein product [Ectocarpus sp. CCAP 1310/34]	--	--	--	--	--	--	--	--	--	--	--	--	--	--	--	--	--	--	--
TRINITY_DN4684_c3_g1_i1_2	21.9407	7.06779	36.8137	5.1517	2.36505	0.00168691	0.0376261	Up	1.56832	2.45548	4.74804	0.444923	0.565151	0.903058	--	--	--	--	--	--	--	--	--	--	--	--	--	--	--	--	--	--	--	--	--
TRINITY_DN3898_c0_g2_i1_1	43.9733	14.4336	73.513	5.12636	2.35794	0.000440425	0.0135754	Up	3.01214	4.60888	6.66384	1.55243	0.401816	1.17335	--	--	--	--	--	--	--	--	--	--	--	--	--	--	--	--	--	--	--	--	--
TRINITY_DN7360_c0_g1_i1_2	13.3229	4.28228	22.3636	5.11864	2.35576	0.000542763	0.0159234	Up	2.6653	2.96304	3.10297	0.330981	0.745867	0.757688	--	--	--	--	--	--	--	--	--	--	--	--	--	--	--	--	--	--	--	--	--
TRINITY_DN34534_c0_g1_i1_1	28.938	9.37544	48.5006	5.09777	2.34987	0.000303466	0.010102	Up	5.33469	4.22568	3.65416	0.316139	1.33908	1.08774	--	--	--	--	--	--	--	--	--	--	--	--	--	--	--	--	--	--	--	--	--
TRINITY_DN6185_c0_g1_i9_1	3267.34	1073.32	5461.35	5.09029	2.34775	1.83877e-10	4.11102e-08	Up	73.368	84.6573	108.439	29.9909	15.268	13.017	CAB1103097.1	unnamed protein product [Ectocarpus sp. CCAP 1310/34]	--	--	--	--	--	--	--	--	--	--	--	--	--	S	COG2391	YeeE YedE family protein	--	PF20398.1	Family of unknown function (DUF6691)
TRINITY_DN14111_c0_g1_i3_2	259.565	85.5023	433.628	5.0804	2.34494	0.000556351	0.0162266	Up	3.53015	16.3324	5.90178	2.94843	1.56773	1.00819	CAB1100369.1	unnamed protein product [Ectocarpus sp. CCAP 1310/34]	--	--	--	--	--	--	--	--	--	--	--	--	--	--	--	--	--	PF13688.9,PF13582.9,PF13583.9	Metallo-peptidase family M12|Metallo-peptidase family M12B Reprolysin-like|Metallo-peptidase family M12B Reprolysin-like
TRINITY_DN9132_c1_g2_i1_2	90.6636	29.6974	151.63	5.07459	2.34329	7.91421e-06	0.000498331	Up	5.46426	3.29987	6.43914	0.624624	1.41654	1.28142	CAB1112887.1	unnamed protein product [Ectocarpus sp. CCAP 1310/34]	--	--	--	--	--	--	--	--	--	--	--	--	--	--	--	--	--	--	--
TRINITY_DN388_c0_g3_i1_1	65.3139	21.3736	109.254	5.06407	2.3403	1.04072e-09	2.01973e-07	Up	4.37775	3.72323	4.79003	0.663136	1.11958	1.0247	CBJ30302.1	conserved unknown protein [Ectocarpus siliculosus]	--	--	--	--	--	--	--	--	KOG3568	Dopamine beta-monooxygenase	[E]	METABOLISM	Amino acid transport and metabolism	S	ENOG410XR89	dopamine beta-hydroxylase (dopamine beta-monooxygenase)	--	PF01082.23,PF03712.18	Copper type II ascorbate-dependent monooxygenase, N-terminal domain|Copper type II ascorbate-dependent monooxygenase, C-terminal domain
TRINITY_DN312_c0_g1_i16_2	4222.61	1392.92	7052.3	5.06215	2.33975	7.77594e-05	0.00340792	Up	100.234	62.7557	66.7567	5.74255	16.6493	27.8817	CAB1109128.1	unnamed protein product [Ectocarpus sp. CCAP 1310/34]	--	--	--	--	--	--	--	--	--	--	--	--	--	S	ENOG410XTVR	whole genome shotgun sequence	--	--	--
TRINITY_DN44412_c0_g1_i1_1	19.3841	6.4624	32.3059	5.05301	2.33714	4.53179e-05	0.00217938	Up	5.92382	7.03038	4.64167	1.63325	1.27439	0.96305	--	--	--	--	--	--	--	--	--	--	--	--	--	--	--	--	--	--	--	--	--
TRINITY_DN10903_c0_g1_i1_2	1533.98	507.93	2560.04	5.03965	2.33332	0.00100533	0.0255395	Up	29.1804	22.2479	138.108	12.0993	15.7955	13.5554	CAB1121324.1	unnamed protein product [Ectocarpus sp. CCAP 1310/34]	--	--	--	--	--	--	--	--	--	--	--	--	--	--	--	--	--	--	--
TRINITY_DN443_c1_g1_i7_1	875.723	289.87	1461.58	5.03936	2.33324	6.91064e-06	0.000443152	Up	36.4833	15.5481	24.6145	3.90722	4.14316	8.96749	CBJ48855.1	conserved unknown protein [Ectocarpus siliculosus]	--	--	--	--	--	--	--	--	--	--	--	--	--	--	--	--	--	PF02415.20	Chlamydia polymorphic membrane protein (Chlamydia_PMP) repeat
TRINITY_DN22080_c0_g3_i1_1	42.8815	14.3111	71.452	5.03241	2.33125	2.83267e-05	0.00147028	Up	1.62447	3.14988	1.42555	0.613486	0.302291	0.419672	CAB1100668.1	unnamed protein product [Ectocarpus sp. CCAP 1310/34]	--	--	--	--	--	--	--	--	--	--	--	--	--	S	ENOG410Y3RJ		--	--	--
TRINITY_DN1550_c0_g2_i1_1	25.3535	8.33162	42.3753	5.02238	2.32837	2.38221e-05	0.0012612	Up	4.38841	3.29799	4.29126	0.560074	0.876107	1.19989	--	--	--	--	--	--	--	--	--	--	--	--	--	--	--	--	--	--	--	--	--
TRINITY_DN7383_c0_g1_i2_1	30.1469	10.1497	50.1441	4.99298	2.3199	0.000152933	0.00584341	Up	3.09331	2.73904	2.11715	0.848213	0.726326	0.239431	--	--	--	--	--	--	--	--	--	--	--	--	--	--	--	--	--	--	--	--	--
TRINITY_DN2793_c0_g1_i3_1	1234.42	413.108	2055.73	4.97393	2.31439	1.74564e-06	0.000134173	Up	13.8473	29.1383	41.3417	4.25043	5.41501	8.77544	CBJ30358.1	conserved unknown protein [Ectocarpus siliculosus]	Q9M2V5|AB18G_ARATH	ABC transporter G family member 18 OS=Arabidopsis thaliana OX=3702 GN=ABCG18 PE=2 SV=1	--	--	--	--	--	--	KOG0061	Transporter, ABC superfamily (Breast cancer resistance protein)	[Q]	METABOLISM	Secondary metabolites biosynthesis, transport and catabolism	V	COG1131	(ABC) transporter	Molecular Function: ATP binding (GO:0005524);|Cellular Component: plasma membrane (GO:0005886);|Cellular Component: integral component of membrane (GO:0016021);|Molecular Function: ATPase activity, coupled to transmembrane movement of substances (GO:0042626);|Biological Process: transmembrane transport (GO:0055085);	PF01061.27,PF00005.30,PF12698.10,PF19055.3	ABC-2 type transporter|ABC transporter|ABC-2 family transporter protein|ABC-2 type transporter
TRINITY_DN13961_c0_g1_i4_2	166.871	55.8476	277.895	4.96264	2.31111	4.91925e-06	0.000329167	Up	4.97746	3.50408	5.69376	0.782525	0.65962	1.71798	CBJ48858.1	polymorphic Outer membrane protein G/I family [Ectocarpus siliculosus]	--	--	--	--	--	--	--	--	--	--	--	--	--	--	--	--	--	--	--
TRINITY_DN4350_c0_g1_i9_2	60.7621	20.2882	101.236	4.95472	2.3088	9.89672e-11	2.37299e-08	Up	2.00506	2.37332	2.31234	0.418599	0.410605	0.649852	CAB1115813.1	unnamed protein product [Ectocarpus sp. CCAP 1310/34]	O82357|PANB1_ARATH	3-methyl-2-oxobutanoate hydroxymethyltransferase 1, mitochondrial OS=Arabidopsis thaliana OX=3702 GN=KPHMT1 PE=1 SV=1	112/314(35.67)	K00606	panB	3-methyl-2-oxobutanoate hydroxymethyltransferase [EC:2.1.2.11]	ko00770	Pantothenate and CoA biosynthesis	KOG2949	Ketopantoate hydroxymethyltransferase	[H]	METABOLISM	Coenzyme transport and metabolism	H	COG0413	Catalyzes the reversible reaction in which hydroxymethyl group from 5,10-methylenetetrahydrofolate is tranferred onto alpha-ketoisovalerate to form ketopantoate (By similarity)	Molecular Function: magnesium ion binding (GO:0000287);|Molecular Function: 3-methyl-2-oxobutanoate hydroxymethyltransferase activity (GO:0003864);|Cellular Component: mitochondrion (GO:0005739);|Molecular Function: methyltransferase activity (GO:0008168);|Biological Process: pantothenate biosynthetic process (GO:0015940);	PF02548.18,PF00400.35,PF12894.10,PF20426.1	Ketopantoate hydroxymethyltransferase|WD domain, G-beta repeat|Anaphase-promoting complex subunit 4 WD40 domain|Neurobeachin beta propeller domain			panB
TRINITY_DN4433_c0_g3_i1_1	37.6393	12.6425	62.6361	4.95252	2.30816	0.00139046	0.032642	Up	6.99584	1.85423	3.28363	0.918884	0.784294	1.07723	CBJ32056.1	conserved unknown protein [Ectocarpus siliculosus]	--	--	--	--	--	--	--	--	--	--	--	--	--	--	--	--	--	--	--
TRINITY_DN536_c0_g2_i12_1	548.388	184.484	912.293	4.94672	2.30647	4.92942e-07	4.42631e-05	Up	5.43816	11.8468	3.72017	1.69766	1.5745	1.36034	CAB1109011.1	unnamed protein product [Ectocarpus sp. CCAP 1310/34]	--	--	--	--	--	--	--	--	KOG0017	FOG: Transposon-encoded proteins with TYA, reverse transcriptase, integrase domains in various combinations	[R]	POORLY CHARACTERIZED	General function prediction only	L	COG2801	Retrotransposon protein	--	PF17921.4,PF10067.12	Integrase zinc binding domain|Predicted membrane protein (DUF2306)
TRINITY_DN20205_c2_g3_i1_1	20.8423	7.04035	34.6443	4.94189	2.30506	1.33342e-05	0.000779695	Up	5.31642	6.07855	7.12542	1.50709	1.16416	1.31311	--	--	--	--	--	--	--	--	--	--	--	--	--	--	--	--	--	--	--	--	--
TRINITY_DN3326_c0_g2_i2_2	97.7241	33.0124	162.436	4.92984	2.30154	0.00140982	0.0329785	Up	8.33757	38.5647	9.12311	5.34645	3.32887	3.74004	--	--	--	--	--	--	--	--	--	--	--	--	--	--	--	--	--	--	--	--	--
TRINITY_DN5037_c1_g1_i8_1	489.898	165.548	814.249	4.926	2.30042	7.99869e-08	8.80761e-06	Up	26.1409	60.391	48.8256	14.7472	6.74317	8.7017	CBJ27424.1	alternative oxidase isoform A [Ectocarpus siliculosus]	O82766|AOX1B_ORYSJ	Ubiquinol oxidase 1b, mitochondrial OS=Oryza sativa subsp. japonica OX=39947 GN=AOX1B PE=2 SV=1	--	--	--	--	--	--	--	--	--	--	--	S	ENOG410YFEH	alternative oxidase	Cellular Component: mitochondrion (GO:0005739);|Cellular Component: mitochondrial inner membrane (GO:0005743);|Molecular Function: alternative oxidase activity (GO:0009916);|Biological Process: alternative respiration (GO:0010230);|Cellular Component: integral component of membrane (GO:0016021);|Molecular Function: metal ion binding (GO:0046872);|Cellular Component: respiratory chain (GO:0070469)…	PF01786.20	Alternative oxidase
TRINITY_DN47774_c0_g1_i1_1	27.7246	9.35838	46.0908	4.90017	2.29283	0.000356716	0.0114931	Up	5.88994	3.52229	3.35673	0.710905	1.45147	0.733896	--	--	--	--	--	--	--	--	--	--	--	--	--	--	--	--	--	--	--	--	--
TRINITY_DN32104_c0_g1_i1_1	72.2056	24.5613	119.85	4.88443	2.28819	3.72771e-07	3.45024e-05	Up	3.52451	5.89588	7.72872	1.48721	0.969678	1.41736	--	--	--	--	--	--	--	--	--	--	--	--	--	--	--	--	--	--	--	--	--
TRINITY_DN2389_c2_g1_i1_1	41.1059	14.0454	68.1664	4.86598	2.28273	2.34873e-08	3.11491e-06	Up	6.11398	6.20735	7.09839	1.54383	1.74174	1.06686	--	--	--	--	--	--	--	--	--	--	--	--	--	--	--	--	--	--	--	--	--
TRINITY_DN734_c0_g2_i2_1	1213.46	414.009	2012.92	4.86265	2.28174	1.36352e-45	1.28907e-41	Up	63.3791	60.2255	58.9959	14.2105	15.3853	12.0724	CAB1103593.1	unnamed protein product [Ectocarpus sp. CCAP 1310/34]	--	--	--	--	--	--	--	--	--	--	--	--	--	--	--	--	--	--	--
TRINITY_DN15909_c2_g1_i1_1	20.7541	7.15867	34.3494	4.84025	2.27508	0.00162421	0.0365726	Up	1.30295	3.30742	1.78326	0.622745	0.630575	0.231458	--	--	--	--	--	--	--	--	--	--	--	--	--	--	--	--	--	--	--	--	--
TRINITY_DN1104_c0_g2_i5_1	207.356	71.2165	343.495	4.83059	2.2722	0.00234898	0.0477282	Up	15.2941	5.92795	35.3955	7.19251	3.01364	3.0404	--	--	--	--	--	--	--	--	--	--	--	--	--	--	--	--	--	--	--	--	--
TRINITY_DN7241_c0_g1_i7_2	259.297	89.0799	429.514	4.82819	2.27148	0.000973705	0.0249624	Up	1.40596	6.1118	7.45204	1.79949	0.667867	0.923952	CBN73984.1	polymorphic Outer membrane protein G/I family [Ectocarpus siliculosus]	--	--	--	--	--	--	--	--	--	--	--	--	--	S	ENOG410XTVR	whole genome shotgun sequence	--	--	--
TRINITY_DN17971_c0_g1_i6_1	8846.42	3036.98	14655.9	4.82656	2.27099	4.19989e-32	1.63494e-28	Up	165.706	203.204	233.487	55.267	39.7897	43.028	CAB1120365.1	unnamed protein product [Ectocarpus sp. CCAP 1310/34]	P42818|KPK1_ARATH	Serine/threonine-protein kinase AtPK1/AtPK6 OS=Arabidopsis thaliana OX=3702 GN=ATPK1 PE=1 SV=1	--	--	--	--	--	--	KOG0696	Serine/threonine protein kinase	[T]	CELLULAR PROCESSES AND SIGNALING	Signal transduction mechanisms	T	ENOG410XPQQ	CAMP-dependent protein kinase, catalytic subunit	Molecular Function: protein kinase activity (GO:0004672);|Molecular Function: protein serine/threonine kinase activity (GO:0004674);|Molecular Function: ATP binding (GO:0005524);|Cellular Component: nucleus (GO:0005634);|Cellular Component: cytoplasm (GO:0005737);|Biological Process: protein phosphorylation (GO:0006468);|Biological Process: response to osmotic stress (GO:0006970);|Biological Proc…	PF00069.28,PF07714.20	Protein kinase domain|Protein tyrosine and serine/threonine kinase
TRINITY_DN3389_c0_g4_i1_2	71.221	24.3334	118.109	4.82331	2.27002	7.93952e-11	1.9317e-08	Up	11.2267	17.0759	12.2848	2.44169	3.32125	3.3661	--	--	--	--	--	--	--	--	--	--	--	--	--	--	--	--	--	--	--	--	--
TRINITY_DN4816_c0_g2_i2_2	1180.46	407.424	1953.49	4.79424	2.2613	1.36347e-09	2.5634e-07	Up	53.5248	32.3378	78.2808	12.7477	12.8844	12.4877	--	--	--	--	--	--	--	--	--	--	--	--	--	--	--	--	--	--	--	--	--
TRINITY_DN15050_c0_g1_i1_1	15.7101	5.44188	25.9784	4.79142	2.26045	0.00240263	0.04855	Up	1.43966	3.06098	1.91513	0.484314	0.734494	0.242207	--	--	--	--	--	--	--	--	--	--	--	--	--	--	--	--	--	--	--	--	--
TRINITY_DN0_c5_g1_i2_2	972.941	335.955	1609.93	4.78881	2.25967	2.973e-05	0.00152754	Up	20.9877	12.9346	31.2224	2.36279	5.39554	7.2472	CBJ30892.1	conserved unknown protein [Ectocarpus siliculosus]	--	--	--	--	--	--	--	--	--	--	--	--	--	S	COG4886	leucine Rich Repeat	--	--	--
TRINITY_DN7628_c0_g2_i2_1	69.2761	24.1559	114.396	4.77528	2.25559	0.000933888	0.0240853	Up	4.11677	3.27086	3.80242	1.63215	0.752946	0.288413	--	--	--	--	--	--	--	--	--	--	--	--	--	--	--	--	--	--	--	--	--
TRINITY_DN2678_c0_g1_i5_1	425.952	147.752	704.152	4.75427	2.24922	5.64201e-27	1.38288e-23	Up	67.5056	71.2491	80.4626	14.6798	20.1719	15.9595	--	--	--	--	--	--	--	--	--	--	--	--	--	--	--	--	--	--	--	--	--
TRINITY_DN11904_c0_g1_i3_1	44.0456	15.3653	72.7259	4.7471	2.24705	9.32723e-05	0.00392408	Up	6.70442	3.72585	2.79806	1.21129	1.05834	0.867419	--	--	--	--	--	--	--	--	--	--	--	--	--	--	--	--	--	--	--	PF02415.20	Chlamydia polymorphic membrane protein (Chlamydia_PMP) repeat
TRINITY_DN18562_c1_g1_i2_2	57.7257	20.0412	95.4101	4.74185	2.24545	0.0015994	0.0361122	Up	5.34348	2.44206	6.87365	0.845123	0.587959	1.97228	--	--	--	--	--	--	--	--	--	--	--	--	--	--	--	--	--	--	--	--	--
TRINITY_DN47454_c0_g1_i1_1	65.086	22.9183	107.254	4.71109	2.23606	9.45977e-06	0.000581271	Up	2.48269	5.07358	5.3745	1.41768	0.95042	0.680725	--	--	--	--	--	--	--	--	--	--	--	--	--	--	--	--	--	--	--	--	--
TRINITY_DN40915_c0_g1_i1_1	29.7827	10.3441	49.2212	4.70434	2.23399	0.000847937	0.022428	Up	9.31915	6.12618	9.26622	1.13659	1.28741	3.37543	--	--	--	--	--	--	--	--	--	--	--	--	--	--	--	--	--	--	--	--	--
TRINITY_DN190_c0_g1_i12_1	159.867	56.3396	263.393	4.692	2.2302	6.2922e-07	5.45033e-05	Up	3.53303	3.63643	6.43595	1.57333	0.722423	0.947899	CBJ25886.1	expressed unknown protein [Ectocarpus siliculosus]	--	--	--	--	--	--	--	--	--	--	--	--	--	--	--	--	--	--	--
TRINITY_DN19349_c0_g1_i3_2	906.518	320.01	1493.03	4.66314	2.2213	0.0015206	0.0348082	Up	47.4158	27.8862	108.159	5.0144	18.812	19.4146	ABR09274.1	glutathione S-transferase 4 [Laminaria digitata]	--	--	--	--	--	--	--	--	--	--	--	--	--	--	--	--	--	--	--
TRINITY_DN126_c0_g3_i2_1	1702.78	601.526	2804.04	4.663	2.22126	3.82649e-12	1.21745e-09	Up	65.1452	50.2733	79.4044	19.2953	10.6319	16.668	--	--	--	--	--	--	--	--	--	--	--	--	--	--	--	--	--	--	--	--	--
TRINITY_DN1010_c0_g1_i3_1	105.624	37.2836	173.964	4.65678	2.21933	6.17783e-06	0.000402794	Up	8.40363	8.94408	7.95208	1.57343	3.30211	1.12292	--	--	--	--	--	--	--	--	--	--	--	--	--	--	--	--	--	--	--	--	--
TRINITY_DN4314_c0_g2_i1_1	71.6931	25.2278	118.158	4.65274	2.21808	2.215e-06	0.000166573	Up	3.60824	5.31778	2.75089	0.591172	0.958159	1.18153	--	--	--	--	--	--	--	--	--	--	--	--	--	--	--	--	--	--	--	--	--
TRINITY_DN974_c0_g2_i4_1	1049.44	371.811	1727.07	4.64707	2.21632	1.51042e-14	6.53311e-12	Up	28.539	29.9296	42.4661	9.59361	5.75834	8.72691	CBJ48710.1	n/a [Ectocarpus siliculosus]	Q5VRN0|KCY1_ORYSJ	UMP-CMP kinase 1 OS=Oryza sativa subsp. japonica OX=39947 GN=Os06g0109600 PE=2 SV=1	67/158(42.41)	K00939	adk, AK	adenylate kinase [EC:2.7.4.3]	ko00230|ko00730	Purine metabolism|Thiamine metabolism	KOG3079	Uridylate kinase/adenylate kinase	[F]	METABOLISM	Nucleotide transport and metabolism	F	COG0563	Catalyzes the reversible transfer of the terminal phosphate group between ATP and AMP. Plays an important role in cellular energy homeostasis and in adenine nucleotide metabolism (By similarity)	Molecular Function: cytidylate kinase activity (GO:0004127);|Molecular Function: ATP binding (GO:0005524);|Cellular Component: nucleus (GO:0005634);|Cellular Component: cytoplasm (GO:0005737);|Biological Process: 'de novo' pyrimidine nucleobase biosynthetic process (GO:0006207);|Biological Process: pyrimidine nucleotide biosynthetic process (GO:0006221);|Molecular Function: uridylate kinase activ…	PF00406.25,PF13207.9,PF13499.9,PF00036.35,PF13833.9,PF13238.9,PF13405.9,PF13671.9,PF13202.9	Adenylate kinase|AAA domain|EF-hand domain pair|EF hand|EF-hand domain pair|AAA domain|EF-hand domain|AAA domain|EF hand			adk, AK
TRINITY_DN3465_c0_g2_i1_1	27.335	9.82702	44.843	4.64536	2.21579	0.00126384	0.0304847	Up	2.38596	2.21008	2.85449	1.17165	0.274373	0.401448	--	--	--	--	--	--	--	--	--	--	--	--	--	--	--	--	--	--	--	--	--
TRINITY_DN2905_c0_g1_i1_1	2082.42	741.552	3423.28	4.6183	2.20736	9.83958e-21	1.16279e-17	Up	60.6988	72.1712	81.0828	20.0071	18.8765	12.4312	CAB1105245.1	unnamed protein product [Ectocarpus sp. CCAP 1310/34]	--	--	--	--	--	--	--	--	--	--	--	--	--	--	--	--	--	--	--
TRINITY_DN26947_c0_g1_i1_2	111.522	39.717	183.327	4.61475	2.20625	5.253e-05	0.00246699	Up	3.76382	2.09374	6.9054	1.07778	1.01544	0.983171	CBJ30700.1	conserved unknown protein [Ectocarpus siliculosus]	Q8S3R2|MDAR2_ORYSJ	Monodehydroascorbate reductase 2, peroxisomal OS=Oryza sativa subsp. japonica OX=39947 GN=MDAR2 PE=2 SV=1	176/540(32.59)	K08232	E1.6.5.4	monodehydroascorbate reductase (NADH) [EC:1.6.5.4]	ko00053	Ascorbate and aldarate metabolism	KOG1336	Monodehydroascorbate/ferredoxin reductase	[R]	POORLY CHARACTERIZED	General function prediction only	S	COG0446	pyridine nucleotide-disulfide oxidoreductase	Cellular Component: peroxisomal membrane (GO:0005778);|Cellular Component: integral component of membrane (GO:0016021);|Molecular Function: monodehydroascorbate reductase (NADH) activity (GO:0016656);|Molecular Function: flavin adenine dinucleotide binding (GO:0050660);	PF07992.17,PF00070.30	Pyridine nucleotide-disulphide oxidoreductase|Pyridine nucleotide-disulphide oxidoreductase			E1.6.5.4
TRINITY_DN37786_c0_g1_i1_2	156.933	55.8629	258.003	4.61387	2.20598	0.000181836	0.00670021	Up	3.06698	3.84909	9.39472	1.23737	0.818613	1.81253	--	--	--	--	--	--	--	--	--	--	--	--	--	--	--	--	--	--	--	--	--
TRINITY_DN4889_c0_g1_i2_2	686.667	244.904	1128.43	4.61149	2.20523	1.98258e-08	2.72206e-06	Up	13.1495	22.4733	28.2077	6.91743	3.37776	4.97068	CAB1116499.1	unnamed protein product [Ectocarpus sp. CCAP 1310/34]	Q947D2|PRAF1_ARATH	PH, RCC1 and FYVE domains-containing protein 1 OS=Arabidopsis thaliana OX=3702 GN=PRAF1 PE=1 SV=1	--	--	--	--	--	--	KOG1729	FYVE finger containing protein	[R]	POORLY CHARACTERIZED	General function prediction only	T	ENOG410XRXV	FYVE, RhoGEF and PH domain containing	Molecular Function: Rab guanyl-nucleotide exchange factor activity (GO:0017112);|Molecular Function: phosphatidylinositol binding (GO:0035091);|Molecular Function: metal ion binding (GO:0046872);|Molecular Function: phosphatidic acid binding (GO:0070300);	PF01363.24	FYVE zinc finger
TRINITY_DN3496_c0_g1_i25_1	414.72	147.708	681.732	4.61021	2.20483	1.59825e-50	2.11538e-46	Up	9.62733	10.7092	11.1264	2.52319	2.32709	2.68691	CBJ28453.1	hypothetical protein Esi_0106_0024 [Ectocarpus siliculosus]	--	--	--	--	--	--	--	--	--	--	--	--	--	--	--	--	--	--	--
TRINITY_DN3215_c2_g1_i1_1	95.8647	34.3111	157.418	4.60856	2.20432	1.63131e-05	0.000919565	Up	15.5663	41.42	26.4417	9.17208	6.52762	4.31018	--	--	--	--	--	--	--	--	--	--	--	--	--	--	--	--	--	--	--	--	--
TRINITY_DN3303_c0_g1_i24_2	203.185	72.5832	333.786	4.60161	2.20214	0.000858405	0.0225965	Up	23.945	5.36313	26.0783	5.55104	4.52463	3.50746	--	--	--	--	--	--	--	--	--	--	--	--	--	--	--	--	--	--	--	--	--
TRINITY_DN21194_c0_g2_i1_1	134.006	48.0858	219.926	4.59779	2.20094	1.55541e-08	2.20415e-06	Up	6.2631	7.53972	9.70615	2.6583	1.86382	1.19852	CBN77707.1	protein disulfide isomerase [Ectocarpus siliculosus]	O22263|PDI21_ARATH	Protein disulfide-isomerase like 2-1 OS=Arabidopsis thaliana OX=3702 GN=PDIL2-1 PE=2 SV=1	41/72(56.94)	K09584	PDIA6, TXNDC7	protein disulfide-isomerase A6 [EC:5.3.4.1]	ko04141	Protein processing in endoplasmic reticulum	KOG0191	Thioredoxin/protein disulfide isomerase	[O]	CELLULAR PROCESSES AND SIGNALING	Posttranslational modification, protein turnover, chaperones	O	COG0526	Thioredoxin	Molecular Function: protein disulfide isomerase activity (GO:0003756);|Cellular Component: vacuolar membrane (GO:0005774);|Cellular Component: endoplasmic reticulum (GO:0005783);|Cellular Component: plant-type cell wall (GO:0009505);|Biological Process: embryo sac development (GO:0009553);|Biological Process: double fertilization forming a zygote and endosperm (GO:0009567);|Biological Process: em…	PF00085.23	Thioredoxin			PDIA6, TXNDC7
TRINITY_DN8276_c0_g1_i2_1	25.8231	9.35331	42.2928	4.58952	2.19834	0.00145044	0.033727	Up	5.84996	4.28939	5.06902	2.2306	0.526836	1.14876	--	--	--	--	--	--	--	--	--	--	--	--	--	--	--	--	--	--	--	--	--
TRINITY_DN50674_c0_g1_i1_1	37.895	13.5717	62.2182	4.57451	2.19362	0.00153129	0.0349728	Up	3.5475	2.87179	9.79446	1.2012	1.57289	1.17746	--	--	--	--	--	--	--	--	--	--	--	--	--	--	--	--	--	--	--	--	--
TRINITY_DN44966_c0_g1_i1_1	105.379	37.8715	172.887	4.55765	2.18829	6.15412e-15	2.80874e-12	Up	18.9685	16.5865	16.008	4.10497	3.82865	4.64346	--	--	--	--	--	--	--	--	--	--	--	--	--	--	--	--	--	--	--	--	--
TRINITY_DN1742_c0_g1_i2_2	764.615	275.757	1253.47	4.54936	2.18566	5.0796e-15	2.40113e-12	Up	18.4057	17.3918	23.1081	5.91093	3.38242	5.12113	--	--	--	--	--	--	--	--	--	--	--	--	--	--	--	--	--	--	--	--	--
TRINITY_DN23266_c0_g2_i1_2	546.459	198.199	894.719	4.52049	2.17648	4.08067e-07	3.73514e-05	Up	11.7575	24.1579	25.3738	7.47436	3.72751	3.73995	CAB1096131.1	unnamed protein product [Ectocarpus sp. CCAP 1310/34]	Q9C5M0|DTC_ARATH	Mitochondrial dicarboxylate/tricarboxylate transporter DTC OS=Arabidopsis thaliana OX=3702 GN=DTC PE=1 SV=1	--	--	--	--	--	--	KOG0759	Mitochondrial oxoglutarate/malate carrier proteins	[C]	METABOLISM	Energy production and conversion	S	ENOG410XQHU	Mitochondrial	Molecular Function: dicarboxylic acid transmembrane transporter activity (GO:0005310);|Cellular Component: cell wall (GO:0005618);|Cellular Component: mitochondrion (GO:0005739);|Cellular Component: mitochondrial inner membrane (GO:0005743);|Cellular Component: vacuolar membrane (GO:0005774);|Biological Process: dicarboxylic acid transport (GO:0006835);|Cellular Component: plasmodesma (GO:0009506…	PF00153.30	Mitochondrial carrier protein
TRINITY_DN14312_c0_g1_i11_1	423.395	153.157	693.634	4.51913	2.17604	4.78867e-12	1.47397e-09	Up	14.694	17.077	21.5095	3.31693	3.8653	5.76209	CBJ29077.1	conserved unknown protein [Ectocarpus siliculosus]	P57758|CTNS_ARATH	Cystinosin homolog OS=Arabidopsis thaliana OX=3702 GN=At5g40670 PE=1 SV=1	--	--	--	--	--	--	KOG3145	Cystine transporter Cystinosin	[E]	METABOLISM	Amino acid transport and metabolism	U	ENOG410XQSD	cystinosin	Cellular Component: lysosomal membrane (GO:0005765);|Cellular Component: vacuolar membrane (GO:0005774);|Molecular Function: L-cystine transmembrane transporter activity (GO:0015184);|Biological Process: L-cystine transport (GO:0015811);|Cellular Component: integral component of membrane (GO:0016021);	PF04193.17	PQ loop repeat
TRINITY_DN3115_c0_g1_i1_1	518.798	188.105	849.491	4.51716	2.17541	1.43223e-05	0.000825631	Up	10.9591	6.35929	9.0443	2.60378	0.975028	2.95807	CAB1096081.1	unnamed protein product [Ectocarpus sp. CCAP 1310/34]	--	--	--	--	--	--	--	--	KOG3609	Receptor-activated Ca2+-permeable cation channels (STRPC family)	[PT]	METABOLISM|CELLULAR PROCESSES AND SIGNALING	Inorganic ion transport and metabolism |Signal transduction mechanisms	U	ENOG410Y6NB	Potassium ion channel Yvc1	--	PF00520.34	Ion transport protein
TRINITY_DN4319_c2_g2_i1_1	25.2359	9.30765	41.1642	4.50174	2.17048	0.00025729	0.00882225	Up	4.45781	3.42529	3.38187	1.56133	0.677877	0.639835	CAB1105519.1	unnamed protein product, partial [Ectocarpus sp. CCAP 1310/34]	--	--	--	--	--	--	--	--	KOG0017	FOG: Transposon-encoded proteins with TYA, reverse transcriptase, integrase domains in various combinations	[R]	POORLY CHARACTERIZED	General function prediction only	--	--	--	--	--	--
TRINITY_DN33126_c0_g4_i1_1	44.0325	16.0512	72.0138	4.49735	2.16907	0.000101446	0.00421174	Up	2.71469	1.40111	3.2782	0.703109	0.690749	0.463275	--	--	--	--	--	--	--	--	--	--	--	--	--	--	--	--	--	--	--	--	--
TRINITY_DN27644_c2_g1_i1_1	17.649	6.48316	28.8149	4.48654	2.1656	0.000572339	0.0166005	Up	2.05749	3.00968	2.83994	0.834453	0.757899	0.369013	--	--	--	--	--	--	--	--	--	--	--	--	--	--	--	--	--	--	--	--	--
TRINITY_DN4364_c0_g1_i12_1	851.234	310.524	1391.94	4.48114	2.16387	1.83966e-05	0.00102135	Up	9.93524	23.1168	34.7274	4.85734	4.10921	7.51243	CBN75080.1	conserved unknown protein [Ectocarpus siliculosus]	Q3EAQ5|PTR36_ARATH	Probable peptide/nitrate transporter At3g43790 OS=Arabidopsis thaliana OX=3702 GN=ZIFL2 PE=2 SV=2	--	--	--	--	--	--	KOG2615	Permease of the major facilitator superfamily	[R]	POORLY CHARACTERIZED	General function prediction only	G	ENOG410XSE0	Major Facilitator superfamily	Cellular Component: plasma membrane (GO:0005886);|Biological Process: response to nematode (GO:0009624);|Cellular Component: plant-type vacuole membrane (GO:0009705);|Cellular Component: integral component of membrane (GO:0016021);|Molecular Function: potassium ion antiporter activity (GO:0022821);|Biological Process: regulation of stomatal closure (GO:0090333);	PF07690.19,PF00083.27	Major Facilitator Superfamily|Sugar (and other) transporter
TRINITY_DN5488_c3_g1_i1_2	20.8632	7.50252	34.224	4.48013	2.16354	0.00249606	0.0499953	Up	3.81009	6.25502	5.48733	0.387124	1.50098	1.81295	--	--	--	--	--	--	--	--	--	--	--	--	--	--	--	--	--	--	--	--	--
TRINITY_DN21626_c0_g1_i5_1	171.156	62.7605	279.551	4.47126	2.16068	5.41131e-07	4.78417e-05	Up	4.27151	6.19294	3.19008	1.62004	0.733131	1.03752	CAB1120173.1	unnamed protein product [Ectocarpus sp. CCAP 1310/34]	--	--	--	--	--	--	--	--	--	--	--	--	--	S	COG4886	leucine Rich Repeat	--	--	--
TRINITY_DN25676_c0_g1_i1_2	22.6768	8.19878	37.1548	4.46347	2.15816	0.000957807	0.0245967	Up	2.87656	1.99528	2.19899	0.207371	0.802923	0.664111	--	--	--	--	--	--	--	--	--	--	--	--	--	--	--	--	--	--	--	--	--
TRINITY_DN7879_c0_g1_i1_1	680.76	250.045	1111.47	4.44923	2.15356	1.31381e-15	7.20447e-13	Up	21.0295	31.339	18.0298	6.71611	5.82632	4.91066	CAB1120718.1	unnamed protein product [Ectocarpus sp. CCAP 1310/34]	--	--	--	--	--	--	--	--	KOG1818	Membrane trafficking and cell signaling protein HRS, contains VHS and FYVE domains	[TU]	CELLULAR PROCESSES AND SIGNALING|CELLULAR PROCESSES AND SIGNALING	Signal transduction mechanisms |Intracellular trafficking, secretion, and vesicular transport	S	ENOG410XNRF	Zinc finger, FYVE domain containing	--	--	--
TRINITY_DN38101_c0_g1_i1_1	19.9547	7.32932	32.5801	4.44641	2.15264	0.00139436	0.0327104	Up	2.34662	4.2625	6.79028	1.15593	0.909533	1.2043	--	--	--	--	--	--	--	--	--	--	--	--	--	--	--	--	--	--	--	--	--
TRINITY_DN26513_c2_g1_i1_2	42.6599	15.7025	69.6174	4.41653	2.14291	6.60572e-06	0.000426075	Up	10.4205	6.18852	10.1504	1.9398	2.55617	2.16371	--	--	--	--	--	--	--	--	--	--	--	--	--	--	--	--	--	--	--	--	--
TRINITY_DN3146_c0_g1_i9_1	177.87	65.982	289.758	4.40166	2.13805	0.000142544	0.00551326	Up	10.3121	21.9746	11.94	5.14882	4.38626	1.51768	--	--	--	--	--	--	--	--	--	--	--	--	--	--	--	--	--	--	--	--	--
TRINITY_DN15470_c0_g2_i1_1	26.4176	9.74906	43.0861	4.40002	2.13751	1.30896e-05	0.000767945	Up	3.208	2.77542	3.49533	0.722932	0.662937	0.98129	--	--	--	--	--	--	--	--	--	--	--	--	--	--	--	--	--	--	--	--	--
TRINITY_DN5227_c1_g1_i1_2	26.2412	9.84408	42.6383	4.37027	2.12772	0.00192367	0.0414943	Up	4.32825	5.53686	7.6441	2.21439	0.568052	1.68046	--	--	--	--	--	--	--	--	--	--	--	--	--	--	--	--	--	--	--	--	--
TRINITY_DN25271_c0_g2_i1_1	58.6843	21.7834	95.5853	4.36703	2.12665	0.00136254	0.0321921	Up	6.29017	2.44697	3.96578	0.585064	1.66254	0.97695	CAB1112540.1	unnamed protein product [Ectocarpus sp. CCAP 1310/34]	--	--	--	--	--	--	--	--	--	--	--	--	--	--	--	--	--	PF00672.28	HAMP domain
TRINITY_DN31546_c0_g2_i1_1	49.4112	18.4933	80.3291	4.3581	2.1237	0.00229686	0.0470982	Up	5.39567	1.90231	5.05933	1.46103	0.531793	1.20546	CAB1111002.1	unnamed protein product [Ectocarpus sp. CCAP 1310/34]	--	--	--	--	--	--	--	--	--	--	--	--	--	--	--	--	--	--	--
TRINITY_DN191_c0_g1_i21_2	11887.5	4444.37	19330.5	4.34919	2.12075	9.50011e-07	7.87843e-05	Up	320.075	213.241	254.765	42.5855	52.377	106.182	CBJ26922.1	Glutaredoxin glutaredoxin/malate transporter fusion protein [Ectocarpus siliculosus]	Q5E930|SLAH1_ARATH	S-type anion channel SLAH1 OS=Arabidopsis thaliana OX=3702 GN=SLAH1 PE=2 SV=1	--	--	--	--	--	--	--	--	--	--	--	O	COG0695	Glutaredoxin	Cellular Component: plasma membrane (GO:0005886);|Biological Process: chloride transport (GO:0006821);|Biological Process: cellular ion homeostasis (GO:0006873);|Molecular Function: voltage-gated anion channel activity (GO:0008308);|Biological Process: response to water deprivation (GO:0009414);|Biological Process: response to salt stress (GO:0009651);|Cellular Component: integral component of me…	PF03595.20,PF14340.9,PF00462.27,PF01814.26	Voltage-dependent anion channel|Domain of unknown function (DUF4395)|Glutaredoxin|Hemerythrin HHE cation binding domain
TRINITY_DN1431_c0_g1_i6_1	654.715	244.776	1064.65	4.34393	2.119	8.48706e-09	1.29116e-06	Up	13.3444	11.7545	11.0353	2.05186	2.64031	4.47742	CBJ26459.1	hypothetical protein Esi_0033_0104 [Ectocarpus siliculosus]	--	--	--	--	--	--	--	--	--	--	--	--	--	--	--	--	--	--	--
TRINITY_DN4958_c0_g1_i1_2	65.2687	24.4388	106.099	4.34177	2.11828	3.65221e-06	0.000256034	Up	5.42972	2.73737	4.51664	1.12135	1.04775	1.11977	--	--	--	--	--	--	--	--	--	--	--	--	--	--	--	--	--	--	--	--	--
TRINITY_DN23275_c0_g2_i1_1	28.4495	10.6264	46.2726	4.33389	2.11566	0.000783775	0.0212233	Up	2.16297	5.96583	5.57417	1.04324	0.932907	1.45427	--	--	--	--	--	--	--	--	--	--	--	--	--	--	--	--	--	--	--	--	--
TRINITY_DN29749_c0_g1_i2_2	99.5924	37.2471	161.938	4.32292	2.11201	1.21054e-06	9.80549e-05	Up	6.55163	5.16881	7.12487	1.10193	1.35737	2.34251	CBJ26840.1	conserved unknown protein [Ectocarpus siliculosus]	F4JMI5|GUX7_ARATH	Putative glucuronosyltransferase PGSIP7 OS=Arabidopsis thaliana OX=3702 GN=PGSIP7 PE=3 SV=1	--	--	--	--	--	--	KOG1950	Glycosyl transferase, family 8 - glycogenin	[G]	METABOLISM	Carbohydrate transport and metabolism	O	COG5597	Glycosyl Transferase	Cellular Component: integral component of membrane (GO:0016021);|Molecular Function: transferase activity, transferring glycosyl groups (GO:0016757);|Molecular Function: metal ion binding (GO:0046872);	--	--
TRINITY_DN1697_c2_g1_i1_2	50.7375	19.1683	82.3067	4.32133	2.11147	0.000865788	0.0227456	Up	2.07747	3.21001	5.37487	1.35556	0.907227	0.456938	CBN75139.1	conserved unknown protein [Ectocarpus siliculosus]	--	--	--	--	--	--	--	--	--	--	--	--	--	--	--	--	--	--	--
TRINITY_DN13079_c0_g2_i2_1	22.8197	8.58278	37.0567	4.31919	2.11076	6.06546e-05	0.0027817	Up	3.1696	4.70848	5.26429	1.18599	0.900217	1.23566	--	--	--	--	--	--	--	--	--	--	--	--	--	--	--	--	--	--	--	--	--
TRINITY_DN14376_c0_g1_i3_2	361.582	136.524	586.64	4.30355	2.10553	0.000565012	0.016443	Up	19.1177	47.6123	54.7132	17.9418	8.59401	4.66763	--	--	--	--	--	--	--	--	--	--	--	--	--	--	--	--	--	--	--	--	--
TRINITY_DN2190_c0_g1_i2_1	346.202	130.523	561.881	4.29519	2.10272	4.66151e-06	0.000314144	Up	10.4431	10.9569	15.7524	1.57802	3.49137	4.41284	--	--	--	--	--	--	--	--	--	--	--	--	--	--	--	--	--	--	--	--	--
TRINITY_DN9592_c0_g2_i1_1	81.9265	30.9681	132.885	4.2877	2.10021	5.8216e-07	5.1028e-05	Up	4.88887	5.80483	6.0139	1.52147	0.83719	1.98364	--	--	--	--	--	--	--	--	--	--	--	--	--	--	--	--	--	--	--	--	--
TRINITY_DN782_c0_g1_i17_1	19919.1	7534.64	32303.6	4.28714	2.10001	3.34266e-07	3.11564e-05	Up	471.243	391.931	514.682	61.0663	131.248	162.209	CAB1107200.1	unnamed protein product [Ectocarpus sp. CCAP 1310/34]	--	--	--	--	--	--	--	--	--	--	--	--	--	S	COG1572	domain protein	--	PF00082.25	Subtilase family
TRINITY_DN6384_c0_g5_i1_1	16.6105	6.29842	26.9226	4.26327	2.09196	0.000351547	0.0113431	Up	2.46556	2.71364	1.89891	0.544742	0.706829	0.555257	--	--	--	--	--	--	--	--	--	--	--	--	--	--	--	--	--	--	--	--	--
TRINITY_DN10312_c0_g1_i1_1	17.2265	6.50022	27.9529	4.25552	2.08934	0.00237527	0.0480704	Up	2.14359	1.14638	2.48308	0.325105	0.575854	0.620627	CBJ30603.1	conserved unknown protein [Ectocarpus siliculosus]	--	--	--	--	--	--	--	--	--	--	--	--	--	--	--	--	--	--	--
TRINITY_DN18933_c0_g2_i1_1	1964.66	748.557	3180.77	4.24828	2.08688	6.42216e-08	7.30251e-06	Up	66.7053	31.4948	44.8084	10.3899	11.7335	15.5875	CBJ31944.1	expressed unknown protein [Ectocarpus siliculosus]	--	--	--	--	--	--	--	--	--	--	--	--	--	--	--	--	--	--	--
TRINITY_DN3206_c0_g1_i1_2	74.3406	28.1943	120.487	4.2465	2.08628	5.38427e-05	0.00251284	Up	11.9632	7.60799	13.5367	1.75075	2.59856	4.2182	--	--	--	--	--	--	--	--	--	--	--	--	--	--	--	--	--	--	--	--	--
TRINITY_DN1252_c0_g1_i4_1	546.321	208.247	884.395	4.24496	2.08575	4.68517e-09	7.67978e-07	Up	34.13	62.5613	77.7483	14.5335	12.7378	17.7044	--	--	--	--	--	--	--	--	--	--	--	--	--	--	--	--	--	--	--	--	--
TRINITY_DN626_c1_g1_i4_2	3965.62	1515.49	6415.76	4.2327	2.08158	1.69712e-06	0.0001309	Up	182.168	140.373	102.353	20.8557	38.6085	51.7759	CBJ48858.1	polymorphic Outer membrane protein G/I family [Ectocarpus siliculosus]	--	--	--	--	--	--	--	--	--	--	--	--	--	S	COG4886	leucine Rich Repeat	--	PF06011.15	Transient receptor potential (TRP) ion channel
TRINITY_DN4704_c0_g1_i2_1	52.8421	20.2686	85.4156	4.22506	2.07897	0.00215534	0.0451159	Up	3.85862	1.50838	1.36372	0.770894	0.360779	0.680608	CBJ28772.1	methionine-R-sulfoxide reductase [Ectocarpus siliculosus]	Q0DC89|MSRB1_ORYSJ	Peptide methionine sulfoxide reductase B1, chloroplastic OS=Oryza sativa subsp. japonica OX=39947 GN=MSRB1 PE=1 SV=2	--	--	--	--	--	--	KOG0856	Predicted pilin-like transcription factor	[O]	CELLULAR PROCESSES AND SIGNALING	Posttranslational modification, protein turnover, chaperones	O	COG0229	)-reductase	Biological Process: response to oxidative stress (GO:0006979);|Cellular Component: chloroplast (GO:0009507);|Biological Process: protein repair (GO:0030091);|Molecular Function: peptide-methionine (R)-S-oxide reductase activity (GO:0033743);|Biological Process: cellular response to oxidative stress (GO:0034599);|Molecular Function: metal ion binding (GO:0046872);	--	--
TRINITY_DN392_c0_g1_i1_2	15742.5	6028.69	25456.2	4.2223	2.07803	4.64346e-06	0.000313566	Up	1592.47	1643.75	2109.29	207.07	632.967	550.049	--	--	--	--	--	--	--	--	--	--	--	--	--	--	--	--	--	--	--	--	--
TRINITY_DN7451_c0_g1_i2_1	193.735	74.4407	313.029	4.22104	2.0776	0.000212753	0.00755748	Up	31.996	37.1346	39.7485	17.8633	4.38098	6.68676	--	--	--	--	--	--	--	--	--	--	--	--	--	--	--	--	--	--	--	--	--
TRINITY_DN11574_c0_g1_i9_2	5021.3	1923.42	8119.18	4.22092	2.07756	6.8133e-12	2.03104e-09	Up	170.288	151.505	261.488	49.5039	41.4644	62.028	UMB20798.1	type III polyketide synthase [Sargassum fusiforme]	Q27Z07|BIPS1_SORAU	3,5-dihydroxybiphenyl synthase OS=Sorbus aucuparia OX=36599 GN=BIS1 PE=1 SV=1	--	--	--	--	--	--	--	--	--	--	--	Q	COG3424	synthase	Molecular Function: biphenyl synthase activity (GO:0033815);|Molecular Function: identical protein binding (GO:0042802);|Biological Process: phytoalexin biosynthetic process (GO:0052315);	PF00195.22,PF08392.15,PF08545.13	Chalcone and stilbene synthases, N-terminal domain|FAE1/Type III polyketide synthase-like protein|3-Oxoacyl-[acyl-carrier-protein (ACP)] synthase III
TRINITY_DN1284_c0_g4_i2_2	34.8242	13.345	56.3035	4.21899	2.0769	0.000636121	0.0180021	Up	6.45298	5.42405	6.80512	1.58889	2.57248	0.731452	CAB1113670.1	unnamed protein product, partial [Ectocarpus sp. CCAP 1310/34]	--	--	--	--	--	--	--	--	--	--	--	--	--	--	--	--	--	--	--
TRINITY_DN8324_c0_g1_i1_1	607.395	232.727	982.063	4.21857	2.07675	9.24914e-10	1.81092e-07	Up	15.6775	8.4463	12.7317	3.18244	2.84645	3.73772	CBJ48858.1	polymorphic Outer membrane protein G/I family [Ectocarpus siliculosus]	--	--	--	--	--	--	--	--	--	--	--	--	--	--	--	--	--	PF02415.20,PF06011.15	Chlamydia polymorphic membrane protein (Chlamydia_PMP) repeat|Transient receptor potential (TRP) ion channel
TRINITY_DN24190_c0_g1_i1_1	29.1987	11.2433	47.1541	4.21669	2.07611	0.000146047	0.00562253	Up	1.30027	2.34117	1.42208	0.560067	0.287201	0.506472	CBJ30242.1	ankyrin repeat protein [Ectocarpus siliculosus]	--	--	--	--	--	--	--	--	--	--	--	--	--	--	--	--	--	PF12796.10,PF13606.9,PF13857.9	Ankyrin repeats (3 copies)|Ankyrin repeat|Ankyrin repeats (many copies)
TRINITY_DN23161_c0_g1_i1_2	233.777	90.1205	377.433	4.20376	2.07168	5.27841e-09	8.49914e-07	Up	39.0868	45.9284	56.2771	17.6675	11.4794	8.21495	--	--	--	--	--	--	--	--	--	--	--	--	--	--	--	--	--	--	--	--	--
TRINITY_DN1572_c0_g1_i5_2	92.4374	35.5348	149.34	4.20068	2.07062	2.76515e-07	2.6292e-05	Up	2.05619	1.37616	2.61234	0.532656	0.604167	0.466889	CBJ26964.1	conserved unknown protein [Ectocarpus siliculosus]	Q8W1K8|MUT11_CHLRE	Protein Mut11 OS=Chlamydomonas reinhardtii OX=3055 GN=Mut11 PE=2 SV=1	--	--	--	--	--	--	--	--	--	--	--	--	--	--	Cellular Component: nucleus (GO:0005634);	PF00400.35,PF12894.10,PF20426.1,PF11715.11,PF16529.8,PF17005.8	WD domain, G-beta repeat|Anaphase-promoting complex subunit 4 WD40 domain|Neurobeachin beta propeller domain|Nucleoporin Nup120/160|WD40 region of Ge1, enhancer of mRNA-decapping protein|WD40-like domain
TRINITY_DN5337_c0_g1_i2_1	2851.75	1100.27	4603.22	4.18409	2.06491	1.34009e-12	4.59503e-10	Up	67.6119	90.528	111.97	27.2871	16.7022	27.243	CBJ26079.1	expressed unknown protein [Ectocarpus siliculosus]	--	--	--	--	--	--	--	--	--	--	--	--	--	--	--	--	--	--	--
TRINITY_DN1872_c1_g1_i2_1	435.304	167.968	702.641	4.18048	2.06367	3.81748e-13	1.40352e-10	Up	18.8523	14.9102	25.5315	5.09853	5.17379	5.42889	CBJ27454.1	conserved unknown protein [Ectocarpus siliculosus]	--	--	--	--	--	--	--	--	--	--	--	--	--	--	--	--	--	PF00172.21	Fungal Zn(2)-Cys(6) binuclear cluster domain	1F	zn-clus
TRINITY_DN27521_c0_g1_i1_1	14.6912	5.64367	23.7387	4.17929	2.06326	0.00112165	0.027749	Up	2.6715	2.68928	3.05762	0.539121	1.05401	0.608855	--	--	--	--	--	--	--	--	--	--	--	--	--	--	--	--	--	--	--	--	--
TRINITY_DN3712_c0_g1_i16_1	7861.07	3035.54	12686.6	4.17915	2.06321	1.50204e-19	1.40003e-16	Up	198.474	166.695	210.931	50.6035	41.3942	61.0619	CBJ27525.1	Serine/threonine protein kinase [Ectocarpus siliculosus]	Q2V452|CIPK3_ARATH	CBL-interacting serine/threonine-protein kinase 3 OS=Arabidopsis thaliana OX=3702 GN=CIPK3 PE=1 SV=2	--	--	--	--	--	--	KOG0583	Serine/threonine protein kinase	[T]	CELLULAR PROCESSES AND SIGNALING	Signal transduction mechanisms	T	COG0515	Serine Threonine protein kinase	Molecular Function: protein serine/threonine kinase activity (GO:0004674);|Molecular Function: ATP binding (GO:0005524);|Biological Process: signal transduction (GO:0007165);	PF00069.28,PF07714.20	Protein kinase domain|Protein tyrosine and serine/threonine kinase
TRINITY_DN20181_c0_g2_i1_1	48.0089	18.583	77.4349	4.17701	2.06247	1.40956e-05	0.000813977	Up	2.6238	4.54446	5.59022	1.3331	0.872304	1.1799	--	--	--	--	--	--	--	--	--	--	--	--	--	--	--	--	--	--	--	--	--
TRINITY_DN7566_c1_g2_i2_1	208.589	80.6274	336.55	4.1612	2.057	1.17135e-09	2.23394e-07	Up	8.24052	8.81849	13.0349	2.02719	3.27865	2.63712	--	--	--	--	--	--	--	--	--	--	--	--	--	--	--	--	--	--	--	--	--
TRINITY_DN8178_c0_g1_i7_1	343.009	133.146	552.872	4.15572	2.0551	1.06856e-07	1.12963e-05	Up	6.71681	6.89726	9.5781	2.36213	2.64988	1.17711	CAB1112155.1	unnamed protein product [Ectocarpus sp. CCAP 1310/34]	--	--	--	--	--	--	--	--	KOG1933	Cholesterol transport protein (Niemann-Pick C disease protein)	[I]	METABOLISM	Lipid transport and metabolism	U	ENOG410XR54	Niemann-Pick disease type C1	--	PF02460.21,PF12349.11	Patched family|Sterol-sensing domain of SREBP cleavage-activation
TRINITY_DN18355_c2_g2_i1_2	39.5697	15.2001	63.9392	4.15384	2.05444	0.000107358	0.00443214	Up	3.7323	3.35705	3.51661	0.460419	1.20038	1.12618	--	--	--	--	--	--	--	--	--	--	--	--	--	--	--	--	--	--	--	--	--
TRINITY_DN472_c3_g1_i1_2	126.5	49.2443	203.755	4.13331	2.0473	0.000814524	0.0218321	Up	18.2542	31.6889	55.758	9.11115	4.92924	14.1214	--	--	--	--	--	--	--	--	--	--	--	--	--	--	--	--	--	--	--	--	--
TRINITY_DN928_c1_g3_i1_2	32.3585	12.6711	52.046	4.13241	2.04698	0.000490235	0.0147133	Up	6.74518	5.92971	11.8869	3.11092	1.33515	2.18673	--	--	--	--	--	--	--	--	--	--	--	--	--	--	--	--	--	--	--	--	--
TRINITY_DN689_c0_g1_i3_2	927.335	361.359	1493.31	4.12976	2.04606	0.000276627	0.00937359	Up	11.3966	16.7121	20.608	1.49812	6.18597	5.16998	CBN75786.1	conserved unknown protein [Ectocarpus siliculosus]	--	--	--	--	--	--	--	--	KOG4157	beta-1,6-N-acetylglucosaminyltransferase, contains WSC domain	[GO]	METABOLISM|CELLULAR PROCESSES AND SIGNALING	Carbohydrate transport and metabolism |Posttranslational modification, protein turnover, chaperones	G	COG4305	rare lipoprotein a	--	PF01822.22	WSC domain
TRINITY_DN3364_c0_g1_i15_1	2548.83	995.068	4102.59	4.12424	2.04413	1.62013e-10	3.6777e-08	Up	35.232	41.232	59.0757	16.4688	8.82491	11.1584	CAB1107563.1	unnamed protein product [Ectocarpus sp. CCAP 1310/34]	A2WT95|PLA1_ORYSI	Phospholipase A1-II 1 OS=Oryza sativa subsp. indica OX=39946 GN=OsI_03083 PE=3 SV=2	--	--	--	--	--	--	KOG4569	Predicted lipase	[I]	METABOLISM	Lipid transport and metabolism	S	ENOG410Y7MG	Lipase (class 3)	Cellular Component: cytoplasm (GO:0005737);|Molecular Function: phospholipase A1 activity (GO:0008970);|Biological Process: lipid catabolic process (GO:0016042);	PF01764.28,PF08485.13	Lipase (class 3)|Polysaccharide biosynthesis protein C-terminal
TRINITY_DN22853_c0_g1_i1_1	82.1804	32.2809	132.08	4.12111	2.04303	8.93704e-12	2.59401e-09	Up	5.55045	5.17652	5.68413	1.85161	1.30737	1.28814	--	--	--	--	--	--	--	--	--	--	--	--	--	--	--	--	--	--	--	--	--
TRINITY_DN1226_c0_g1_i1_1	115.709	44.9547	186.463	4.11732	2.04171	7.15335e-12	2.11337e-09	Up	8.82327	9.97208	10.6275	1.88816	3.01874	2.86557	--	--	--	--	--	--	--	--	--	--	--	--	--	--	--	--	--	--	--	--	--
TRINITY_DN14079_c0_g6_i1_1	48.9241	19.1402	78.7081	4.11286	2.04014	0.00230609	0.0472047	Up	2.27232	1.76345	5.71274	0.985037	0.551453	1.05326	CAB1112008.1	unnamed protein product [Ectocarpus sp. CCAP 1310/34]	--	--	--	--	--	--	--	--	--	--	--	--	--	--	--	--	--	--	--
TRINITY_DN367_c0_g1_i6_2	9117.74	3568.79	14666.7	4.10998	2.03913	3.54957e-07	3.29458e-05	Up	101.827	115.536	221.219	54.9598	34.3622	29.0862	CAB1117827.1	unnamed protein product [Ectocarpus sp. CCAP 1310/34]	P10978|POLX_TOBAC	Retrovirus-related Pol polyprotein from transposon TNT 1-94 OS=Nicotiana tabacum OX=4097 PE=2 SV=1	--	--	--	--	--	--	KOG0017	FOG: Transposon-encoded proteins with TYA, reverse transcriptase, integrase domains in various combinations	[R]	POORLY CHARACTERIZED	General function prediction only	S	ENOG410XS4D	Retrotransposon protein	Cellular Component: retrotransposon nucleocapsid (GO:0000943);|Molecular Function: nucleic acid binding (GO:0003676);|Molecular Function: RNA-directed DNA polymerase activity (GO:0003964);|Molecular Function: aspartic-type endopeptidase activity (GO:0004190);|Molecular Function: endonuclease activity (GO:0004519);|Molecular Function: zinc ion binding (GO:0008270);|Biological Process: DNA integrat…	PF07727.17,PF00665.29,PF14223.9	Reverse transcriptase (RNA-dependent DNA polymerase)|Integrase core domain|gag-polypeptide of LTR copia-type
TRINITY_DN3959_c0_g2_i1_1	58.0046	22.5502	93.4589	4.10569	2.03762	1.07253e-07	1.13203e-05	Up	5.63246	6.6156	5.28303	1.01762	1.89397	1.71518	--	--	--	--	--	--	--	--	--	--	--	--	--	--	--	--	--	--	--	--	--
TRINITY_DN4659_c3_g3_i1_1	40.6434	15.869	65.4178	4.09843	2.03507	0.000114447	0.004638	Up	3.01358	6.32016	5.17401	0.952129	1.79093	1.11015	--	--	--	--	--	--	--	--	--	--	--	--	--	--	--	--	--	--	--	--	--
TRINITY_DN519_c0_g2_i4_2	1478.27	582.108	2374.44	4.08219	2.02934	1.04961e-12	3.65584e-10	Up	24.9415	35.918	22.8836	10.1408	6.31733	6.24833	CAB1108882.1	unnamed protein product [Ectocarpus sp. CCAP 1310/34]	Q93Y08|AB1K8_ARATH	Protein ACTIVITY OF BC1 COMPLEX KINASE 8, chloroplastic OS=Arabidopsis thaliana OX=3702 GN=ABC1K8 PE=2 SV=1	--	--	--	--	--	--	KOG1235	Predicted unusual protein kinase	[R]	POORLY CHARACTERIZED	General function prediction only	S	COG0661	Required, probably indirectly, for the hydroxylation of 2-octaprenylphenol to 2-octaprenyl-6-hydroxy-phenol, the fourth step in ubiquinone biosynthesis (By similarity)	Molecular Function: transporter activity (GO:0005215);|Molecular Function: ATP binding (GO:0005524);|Biological Process: response to oxidative stress (GO:0006979);|Biological Process: circadian rhythm (GO:0007623);|Cellular Component: chloroplast (GO:0009507);|Biological Process: response to high light intensity (GO:0009644);|Cellular Component: chloroplast envelope (GO:0009941);|Biological Proce…	PF03109.19,PF00144.27	ABC1 atypical kinase-like domain|Beta-lactamase
TRINITY_DN6896_c0_g5_i1_2	39.4624	15.5426	63.3822	4.05659	2.02027	0.000312588	0.0102918	Up	1.61891	3.74991	3.00281	0.610086	0.570218	1.08993	--	--	--	--	--	--	--	--	--	--	--	--	--	--	--	--	--	--	--	--	--
TRINITY_DN16147_c0_g1_i1_1	21.8012	8.52304	35.0794	4.05651	2.02024	0.0011966	0.0291671	Up	1.60212	1.99702	1.53181	0.219213	0.391019	0.741593	CBJ28397.1	NB-ARC and TPR repeat-containing protein [Ectocarpus siliculosus]	Q9LQ54|DRL12_ARATH	Probable disease resistance protein At1g59620 OS=Arabidopsis thaliana OX=3702 GN=At1g59620 PE=2 SV=3	--	--	--	--	--	--	--	--	--	--	--	S	ENOG410XP3K	Positively regulates the activity of the minus-end directed microtubule motor protein dynein. May enhance dynein- mediated microtubule sliding by targeting dynein to the microtubule plus end. Required for	--	PF00931.25,PF13676.9	NB-ARC domain|TIR domain
TRINITY_DN719_c0_g1_i3_1	363.485	144.013	582.956	4.05442	2.0195	0.00162567	0.0365929	Up	31.7999	90.1615	44.0791	28.0702	7.02562	10.0518	--	--	--	--	--	--	--	--	--	--	--	--	--	--	--	--	--	--	--	--	--
TRINITY_DN10736_c2_g1_i1_1	51.9151	20.4589	83.3713	4.05057	2.01812	5.34865e-05	0.00249974	Up	3.16983	2.68511	4.02233	0.724185	0.605734	1.35763	--	--	--	--	--	--	--	--	--	--	--	--	--	--	--	--	--	--	--	--	--
TRINITY_DN1788_c0_g2_i1_1	16.6691	6.57702	26.7612	4.04081	2.01464	0.000334046	0.0108802	Up	3.63096	3.53452	3.84066	0.95253	0.982921	1.19247	--	--	--	--	--	--	--	--	--	--	--	--	--	--	--	--	--	--	--	--	--
TRINITY_DN4563_c0_g1_i1_1	200.175	79.5021	320.847	4.02882	2.01036	3.18614e-09	5.42038e-07	Up	11.0055	20.3143	11.8586	3.41023	3.66776	4.59825	CAB1105760.1	unnamed protein product [Ectocarpus sp. CCAP 1310/34]	--	--	--	--	--	--	--	--	--	--	--	--	--	--	--	--	--	--	--
TRINITY_DN4092_c0_g1_i8_1	65.7241	26.1063	105.342	4.02483	2.00893	2.03591e-05	0.00110344	Up	4.16979	2.74905	6.14213	1.1337	1.16177	1.35001	RVW21177.1	Protein EDS1L [Vitis vinifera]	Q9S745|PAD4_ARATH	Lipase-like PAD4 OS=Arabidopsis thaliana OX=3702 GN=PAD4 PE=1 SV=1	47/133(35.34)	K18875	EDS1	enhanced disease susceptibility 1 protein	ko04626	Plant-pathogen interaction	--	--	--	--	--	S	ENOG410Y7YA	Class 3 lipase	Biological Process: response to hypoxia (GO:0001666);|Biological Process: defense response to insect (GO:0002213);|Cellular Component: nucleus (GO:0005634);|Cellular Component: cytoplasm (GO:0005737);|Biological Process: response to bacterium (GO:0009617);|Biological Process: response to insect (GO:0009625);|Biological Process: plant-type hypersensitive response (GO:0009626);|Biological Process: …	PF18117.4	Enhanced disease susceptibility 1 protein EP domain			EDS1
TRINITY_DN21531_c0_g1_i1_1	39.4461	15.7456	63.1465	4.02289	2.00823	0.000188241	0.00687496	Up	9.09173	7.95374	13.7796	3.52716	1.59339	3.3712	--	--	--	--	--	--	--	--	--	--	--	--	--	--	--	--	--	--	--	--	--
TRINITY_DN16329_c0_g1_i1_2	16.4397	6.47946	26.4	4.0219	2.00788	0.000995767	0.0253878	Up	3.81728	4.67857	4.4248	0.817934	0.953246	1.61803	--	--	--	--	--	--	--	--	--	--	--	--	--	--	--	--	--	--	--	--	--
TRINITY_DN1373_c0_g1_i1_1	1167.9	465.475	1870.32	4.01767	2.00636	4.49811e-13	1.62664e-10	Up	24.2134	18.0812	22.5925	6.17575	4.51865	7.28611	CBJ26840.1	conserved unknown protein [Ectocarpus siliculosus]	--	--	--	--	--	--	--	--	--	--	--	--	--	--	--	--	--	--	--
TRINITY_DN1884_c1_g1_i3_2	462.221	184.029	740.414	4.01692	2.00609	2.27225e-07	2.18565e-05	Up	35.3138	36.5237	36.5631	6.66409	7.82809	15.1891	CBJ48858.1	polymorphic Outer membrane protein G/I family [Ectocarpus siliculosus]	--	--	--	--	--	--	--	--	--	--	--	--	--	--	--	--	--	PF02415.20	Chlamydia polymorphic membrane protein (Chlamydia_PMP) repeat
TRINITY_DN29776_c0_g1_i1_1	10970.4	4382.9	17557.9	4.00601	2.00216	2.19187e-09	3.8993e-07	Up	225.037	141.64	201.779	56.3157	36.2923	65.9243	CBJ33674.1	conserved unknown protein [Ectocarpus siliculosus]	B8K1V7|MHX_ARAHH	Magnesium/proton exchanger OS=Arabidopsis halleri subsp. halleri OX=81971 GN=MHX PE=1 SV=1	--	--	--	--	--	--	KOG1307	K+-dependent Ca2+/Na+ exchanger NCKX1 and related proteins	[PT]	METABOLISM|CELLULAR PROCESSES AND SIGNALING	Inorganic ion transport and metabolism |Signal transduction mechanisms	P	ENOG410Y9YY	Solute carrier family 24 (Sodium potassium calcium exchanger), member	Cellular Component: vacuolar membrane (GO:0005774);|Biological Process: ion transport (GO:0006811);|Cellular Component: integral component of membrane (GO:0016021);|Biological Process: transmembrane transport (GO:0055085);	PF01699.27	Sodium/calcium exchanger protein
TRINITY_DN3910_c0_g2_i1_1	28.6582	11.4658	45.8506	4.00474	2.00171	1.36196e-05	0.000794114	Up	2.40002	3.08225	3.3981	0.912964	0.623695	0.937528	--	--	--	--	--	--	--	--	--	--	--	--	--	--	--	--	--	--	--	--	--
TRINITY_DN3093_c0_g2_i1_1	200.475	80.1735	320.777	3.99665	1.99879	1.18635e-05	0.000704758	Up	14.4415	5.86832	11.509	2.58411	3.0752	3.28251	CBN75089.1	conserved unknown protein [Ectocarpus siliculosus]	--	--	--	--	--	--	--	--	--	--	--	--	--	--	--	--	--	PF00650.23	CRAL/TRIO domain
TRINITY_DN4280_c2_g1_i12_1	392.549	157.304	627.795	3.99362	1.9977	4.33245e-14	1.81464e-11	Up	11.1584	18.8645	18.422	4.9681	3.8417	4.53021	CBJ29881.1	conserved unknown protein [Ectocarpus siliculosus]	F4JRF4|MUTYH_ARATH	Adenine DNA glycosylase OS=Arabidopsis thaliana OX=3702 GN=MYH PE=3 SV=1	32/65(49.23)	K03575	mutY	A/G-specific adenine glycosylase [EC:3.2.2.31]	ko03410	Base excision repair	KOG2457	A/G-specific adenine DNA glycosylase	[L]	INFORMATION STORAGE AND PROCESSING	Replication, recombination and repair	L	COG1194	a g-specific adenine glycosylase	Molecular Function: purine-specific mismatch base pair DNA N-glycosylase activity (GO:0000701);|Cellular Component: nucleus (GO:0005634);|Biological Process: DNA repair (GO:0006281);|Biological Process: base-excision repair (GO:0006284);|Biological Process: mismatch repair (GO:0006298);|Molecular Function: oxidized purine DNA binding (GO:0032357);|Molecular Function: 8-oxo-7,8-dihydroguanine DNA …	--	--			mutY
TRINITY_DN42327_c0_g1_i1_1	32.287	12.9066	51.6673	3.99247	1.99728	6.46768e-05	0.0029375	Up	4.61172	2.97284	3.37374	0.920187	1.25822	0.881236	--	--	--	--	--	--	--	--	--	--	--	--	--	--	--	--	--	--	--	--	--
TRINITY_DN13073_c0_g1_i13_2	57.4132	22.8878	91.9385	3.98717	1.99536	0.00227199	0.0468521	Up	1.9157	3.16448	3.61287	0.314248	0.679196	1.34779	KXZ42574.1	hypothetical protein GPECTOR_133g613 [Gonium pectorale]	--	--	--	--	--	--	--	--	--	--	--	--	--	--	--	--	--	--	--
TRINITY_DN24371_c0_g3_i1_1	33.6474	13.3687	53.9262	3.9814	1.99328	0.000427777	0.01325	Up	2.73199	3.53329	3.58469	0.356539	1.25774	1.05128	--	--	--	--	--	--	--	--	--	--	--	--	--	--	--	--	--	--	--	--	--
TRINITY_DN14069_c0_g1_i1_1	85.2002	34.1245	136.276	3.98044	1.99293	3.48141e-05	0.00174276	Up	10.8117	7.64879	5.62153	1.7549	1.84392	3.06136	--	--	--	--	--	--	--	--	--	--	--	--	--	--	--	--	--	--	--	--	--
TRINITY_DN51475_c0_g1_i1_1	22.8776	9.20225	36.5529	3.97735	1.99181	0.000713374	0.0197118	Up	2.2073	3.73496	1.76277	0.707915	0.809438	0.591453	--	--	--	--	--	--	--	--	--	--	--	--	--	--	--	--	--	--	--	--	--
TRINITY_DN23383_c1_g1_i1_1	35.8973	14.4672	57.3273	3.97714	1.99173	7.04999e-05	0.00314814	Up	3.17146	2.24562	4.29446	1.11073	0.841688	0.786537	--	--	--	--	--	--	--	--	--	--	--	--	--	--	--	--	--	--	--	--	--
TRINITY_DN1966_c0_g2_i1_2	29.1066	11.7938	46.4194	3.96886	1.98872	0.00144642	0.0336808	Up	1.46707	2.91633	3.5064	1.04151	0.456498	0.679665	--	--	--	--	--	--	--	--	--	--	--	--	--	--	--	--	--	--	--	--	--
TRINITY_DN43303_c0_g1_i1_1	19.3674	7.93588	30.7989	3.94257	1.97914	0.00207019	0.0438263	Up	5.5443	5.88476	5.88375	2.68616	0.816519	1.65461	--	--	--	--	--	--	--	--	--	--	--	--	--	--	--	--	--	--	--	--	--
TRINITY_DN12623_c0_g1_i3_1	465.535	188.347	742.723	3.94201	1.97893	5.97915e-07	5.22705e-05	Up	57.2164	98.5516	134.107	26.9759	19.8287	33.8212	--	--	--	--	--	--	--	--	--	--	--	--	--	--	--	--	--	--	--	--	--
TRINITY_DN3691_c0_g1_i1_2	244.101	98.9632	389.239	3.93809	1.9775	0.000364105	0.0116743	Up	3.08391	10.2973	9.58997	2.91112	2.20022	1.27082	CBJ29745.1	conserved unknown protein [Ectocarpus siliculosus]	--	--	--	--	--	--	--	--	--	--	--	--	--	--	--	--	--	--	--
TRINITY_DN2244_c2_g1_i1_1	1404.62	569.761	2239.48	3.9335	1.97581	9.82691e-25	1.80646e-21	Up	137.36	143.307	174.254	51.0268	36.2559	41.069	--	--	--	--	--	--	--	--	--	--	--	--	--	--	--	--	--	--	--	--	--
TRINITY_DN2114_c0_g1_i7_1	409.578	165.923	653.233	3.9331	1.97567	0.00115451	0.028392	Up	43.0131	13.4509	32.3808	4.1899	9.80662	11.2391	--	--	--	--	--	--	--	--	--	--	--	--	--	--	--	--	--	--	--	--	--
TRINITY_DN3686_c0_g3_i1_1	47.6682	19.5486	75.7878	3.91811	1.97016	0.000131261	0.00517059	Up	9.08766	13.9798	14.949	5.83596	2.27063	2.88054	--	--	--	--	--	--	--	--	--	--	--	--	--	--	--	--	--	--	--	--	--
TRINITY_DN1198_c2_g1_i3_1	118.757	48.44	189.074	3.91421	1.96872	2.21222e-06	0.000166553	Up	10.3058	5.5448	8.62713	2.93599	2.32162	1.82105	--	--	--	--	--	--	--	--	--	--	--	--	--	--	--	--	--	--	--	--	--
TRINITY_DN23337_c0_g1_i1_2	138.213	56.2349	220.191	3.90941	1.96695	2.79714e-07	2.6482e-05	Up	6.02746	3.93124	5.84927	1.41311	1.13224	1.93022	CAB1096572.1	unnamed protein product [Ectocarpus sp. CCAP 1310/34]	--	--	--	--	--	--	--	--	--	--	--	--	--	--	--	--	--	PF05725.15	FNIP Repeat
TRINITY_DN45177_c0_g1_i1_1	429.787	175.576	683.997	3.89777	1.96265	1.66292e-08	2.3365e-06	Up	16.4674	16.1358	28.2005	6.86557	4.28031	6.17374	--	--	--	--	--	--	--	--	--	--	--	--	--	--	--	--	--	--	--	--	--
TRINITY_DN268_c0_g1_i44_1	399.972	163.741	636.203	3.88254	1.957	0.000132678	0.00522021	Up	10.8641	9.54248	4.95873	1.8362	1.58863	3.80728	CAB1107200.1	unnamed protein product [Ectocarpus sp. CCAP 1310/34]	--	--	--	--	--	--	--	--	--	--	--	--	--	O	COG1404	peptidase (S8 and S53, subtilisin, kexin, sedolisin	--	PF00082.25	Subtilase family
TRINITY_DN25776_c1_g1_i1_2	39.1731	15.9707	62.3756	3.88167	1.95668	8.69999e-07	7.27874e-05	Up	6.46466	5.56787	6.81764	1.57716	1.79522	2.02339	--	--	--	--	--	--	--	--	--	--	--	--	--	--	--	--	--	--	--	--	--
TRINITY_DN49884_c0_g1_i1_1	19.5115	8.02559	30.9973	3.87818	1.95538	0.000727857	0.0200034	Up	3.92657	3.15766	5.09067	1.40871	1.32793	0.908389	--	--	--	--	--	--	--	--	--	--	--	--	--	--	--	--	--	--	--	--	--
TRINITY_DN2608_c3_g2_i4_1	873	358.66	1387.34	3.87157	1.95292	4.57468e-06	0.000310824	Up	17.548	26.8769	34.2161	11.8368	5.14408	5.54892	CBN74067.1	translation initiation factor eIF3 f subunit [Ectocarpus siliculosus]	O04202|EIF3F_ARATH	Eukaryotic translation initiation factor 3 subunit F OS=Arabidopsis thaliana OX=3702 GN=TIF3F1 PE=1 SV=1	105/234(44.87)	K03249	EIF3F	translation initiation factor 3 subunit F	ko03013	RNA transport	KOG2975	Translation initiation factor 3, subunit f (eIF-3f)	[J]	INFORMATION STORAGE AND PROCESSING	Translation, ribosomal structure and biogenesis	S	COG1310	Component of the eukaryotic translation initiation factor 3 (eIF-3) complex, which is involved in protein synthesis and, together with other initiation factors, stimulates binding of mRNA and methionyl-tRNAi to the 40S ribosome (By similarity)	Biological Process: formation of cytoplasmic translation initiation complex (GO:0001732);|Molecular Function: translation initiation factor activity (GO:0003743);|Cellular Component: nucleus (GO:0005634);|Cellular Component: cytoplasm (GO:0005737);|Cellular Component: cytosol (GO:0005829);|Biological Process: translational initiation (GO:0006413);|Biological Process: response to sucrose (GO:00097…	PF01398.24,PF13012.9	JAB1/Mov34/MPN/PAD-1 ubiquitin protease|Maintenance of mitochondrial structure and function			EIF3F
TRINITY_DN4_c1_g1_i3_1	2025.29	833.769	3216.81	3.85651	1.9473	1.22851e-34	6.18349e-31	Up	50.4846	53.5324	55.547	14.7515	13.3771	17.5786	CBJ29581.1	conserved unknown protein [Ectocarpus siliculosus]	O81916|YC22_ARATH	Uncharacterized calcium-binding protein At1g02270 OS=Arabidopsis thaliana OX=3702 GN=At1g02270 PE=2 SV=2	--	--	--	--	--	--	KOG2338	Transcriptional effector CCR4-related protein	[K]	INFORMATION STORAGE AND PROCESSING	Transcription	S	ENOG4111KK5	Endonuclease/Exonuclease/phosphatase family	Molecular Function: calcium ion binding (GO:0005509);|Cellular Component: nucleus (GO:0005634);|Biological Process: response to cold (GO:0009409);|Cellular Component: integral component of membrane (GO:0016021);	PF03372.26	Endonuclease/Exonuclease/phosphatase family
TRINITY_DN3397_c0_g1_i3_2	219.507	90.6196	348.395	3.85625	1.9472	0.000646427	0.0182117	Up	45.5032	49.1474	46.9918	25.4536	5.76269	10.1	--	--	--	--	--	--	--	--	--	--	--	--	--	--	--	--	--	--	--	--	--
TRINITY_DN2539_c0_g2_i1_2	609.775	251.538	968.012	3.84829	1.94422	1.11311e-08	1.62968e-06	Up	21.6571	21.5116	41.4182	8.70701	7.28005	8.3263	CBJ32970.1	expressed unknown protein [Ectocarpus siliculosus]	--	--	--	--	--	--	--	--	--	--	--	--	--	--	--	--	--	--	--
TRINITY_DN2506_c0_g1_i1_2	138.078	57.2116	218.945	3.84326	1.94233	2.16638e-10	4.77889e-08	Up	15.7305	13.9062	19.4326	6.0574	4.06452	4.14907	--	--	--	--	--	--	--	--	--	--	--	--	--	--	--	--	--	--	--	--	--
TRINITY_DN614_c0_g1_i25_1	770.163	318.316	1222.01	3.8432	1.94231	9.07296e-05	0.00384398	Up	16.6201	14.3771	18.4189	8.65219	3.06638	2.72985	CBJ29282.1	conserved unknown protein [Ectocarpus siliculosus]	O50017|PARP2_MAIZE	Poly [ADP-ribose] polymerase 2 OS=Zea mays OX=4577 GN=PARP2 PE=2 SV=1	220/564(39.01)	K10798	PARP2_3_4	poly [ADP-ribose] polymerase 2/3/4 [EC:2.4.2.30]	ko03410	Base excision repair	KOG1037	NAD+ ADP-ribosyltransferase Parp, required for poly-ADP ribosylation of nuclear proteins	[KLO]	INFORMATION STORAGE AND PROCESSING|INFORMATION STORAGE AND PROCESSING|CELLULAR PROCESSES AND SIGNALING	Transcription |Replication, recombination and repair |Posttranslational modification, protein turnover, chaperones	S	ENOG410XP18	Poly (ADP-ribose) polymerase	Molecular Function: DNA binding (GO:0003677);|Molecular Function: NAD+ ADP-ribosyltransferase activity (GO:0003950);|Cellular Component: nucleus (GO:0005634);|Cellular Component: nucleolus (GO:0005730);|Biological Process: double-strand break repair (GO:0006302);|Biological Process: protein poly-ADP-ribosylation (GO:0070212);|Molecular Function: protein ADP-ribosylase activity (GO:1990404);	PF02877.17,PF05406.18,PF00644.23,PF02825.23	Poly(ADP-ribose) polymerase, regulatory domain|WGR domain|Poly(ADP-ribose) polymerase catalytic domain|WWE domain			PARP2_3_4
TRINITY_DN482_c0_g2_i2_1	63.1003	25.9598	100.241	3.84208	1.94189	0.00134147	0.0318257	Up	11.5739	13.7496	9.01272	2.00846	1.90068	5.84393	--	--	--	--	--	--	--	--	--	--	--	--	--	--	--	--	--	--	--	--	--
TRINITY_DN7122_c0_g1_i1_1	182.256	75.5605	288.951	3.82529	1.93557	0.000210964	0.007506	Up	15.9083	23.0522	51.8919	10.1527	7.27366	8.75793	--	--	--	--	--	--	--	--	--	--	--	--	--	--	--	--	--	--	--	--	--
TRINITY_DN16799_c0_g2_i3_1	204.026	84.9356	323.117	3.82047	1.93375	1.39912e-06	0.000110359	Up	9.16171	9.64415	7.9061	4.05955	1.68644	2.0725	--	--	--	--	--	--	--	--	--	--	--	--	--	--	--	--	--	--	--	--	--
TRINITY_DN16897_c0_g1_i2_1	686.426	285.082	1087.77	3.81422	1.93139	2.31201e-17	1.75867e-14	Up	17.767	13.3637	14.5722	4.37648	4.06064	4.89864	CAB1109622.1	unnamed protein product [Ectocarpus sp. CCAP 1310/34]	P37831|LOX11_SOLTU	Linoleate 9S-lipoxygenase 1 OS=Solanum tuberosum OX=4113 GN=LOX1.1 PE=2 SV=1	146/505(28.91)	K00461	ALOX5	arachidonate 5-lipoxygenase [EC:1.13.11.34]	ko00590	Arachidonic acid metabolism	--	--	--	--	--	S	ENOG410YN4N	Plant lipoxygenase may be involved in a number of diverse aspects of plant physiology including growth and development, pest resistance, and senescence or responses to wounding (By similarity)	Cellular Component: cytoplasm (GO:0005737);|Molecular Function: oxidoreductase activity, acting on single donors with incorporation of molecular oxygen, incorporation of two atoms of oxygen (GO:0016702);|Biological Process: oxylipin biosynthetic process (GO:0031408);|Molecular Function: metal ion binding (GO:0046872);	PF00305.22	Lipoxygenase			ALOX5
TRINITY_DN1634_c0_g1_i3_1	1341.24	558.338	2124.13	3.8026	1.92699	0.000277915	0.00941242	Up	21.0836	19.0049	22.2888	2.56193	5.07701	10.3983	CBN79340.1	polymorphic outer membrane protein G/I family protein [Ectocarpus siliculosus]	--	--	--	--	--	--	--	--	--	--	--	--	--	--	--	--	--	PF02415.20	Chlamydia polymorphic membrane protein (Chlamydia_PMP) repeat
TRINITY_DN16304_c0_g1_i2_2	72.5226	30.1598	114.886	3.80211	1.9268	0.000157744	0.00599264	Up	4.25539	2.47278	5.09635	1.0993	0.797787	1.57561	CAB1121385.1	unnamed protein product [Ectocarpus sp. CCAP 1310/34]	--	--	--	--	--	--	--	--	--	--	--	--	--	--	--	--	--	--	--
TRINITY_DN17329_c0_g3_i3_2	852.302	355.916	1348.69	3.79203	1.92297	1.45022e-25	2.82273e-22	Up	20.9012	23.3218	28.6274	8.02157	6.38382	6.88878	CBN74994.1	conserved unknown protein [Ectocarpus siliculosus]	Q8LEV3|Y2060_ARATH	BTB/POZ domain-containing protein At2g30600 OS=Arabidopsis thaliana OX=3702 GN=At2g30600/At2g30610 PE=2 SV=1	--	--	--	--	--	--	KOG4441	Proteins containing BTB/POZ and Kelch domains, involved in regulatory/signal transduction processes	[TR]	CELLULAR PROCESSES AND SIGNALING|POORLY CHARACTERIZED	Signal transduction mechanisms |General function prediction only	S	ENOG410XNX8	kelch-like	Biological Process: protein ubiquitination (GO:0016567);	PF00651.34,PF07707.18,PF00400.35	BTB/POZ domain|BTB And C-terminal Kelch|WD domain, G-beta repeat
TRINITY_DN1470_c0_g1_i6_1	191.848	80.1994	303.497	3.78953	1.92202	1.67842e-06	0.000129609	Up	19.3405	17.0909	24.8462	7.01389	7.54143	3.41255	--	--	--	--	--	--	--	--	--	--	--	--	--	--	--	--	--	--	--	--	--
TRINITY_DN626_c0_g1_i8_2	49308.9	20600.6	78017.2	3.78708	1.92109	2.03755e-05	0.00110344	Up	865.976	884.972	1104.86	123.007	334.345	370.614	CAB1107200.1	unnamed protein product [Ectocarpus sp. CCAP 1310/34]	--	--	--	--	--	--	--	--	--	--	--	--	--	S	COG1572	domain protein	--	PF00082.25	Subtilase family
TRINITY_DN254_c3_g1_i1_1	1801.68	753.117	2850.25	3.78295	1.91951	8.04236e-07	6.77997e-05	Up	65.3312	53.3841	63.1104	11.0829	15.3622	26.6593	KAG5182768.1	mercuric reductase [Tribonema minus]	P31023|DLDH_PEA	Dihydrolipoyl dehydrogenase, mitochondrial OS=Pisum sativum OX=3888 GN=LPD PE=1 SV=2	--	--	--	--	--	--	KOG1335	Dihydrolipoamide dehydrogenase	[C]	METABOLISM	Energy production and conversion	C	COG1249	dihydrolipoyl dehydrogenase	Molecular Function: dihydrolipoyl dehydrogenase activity (GO:0004148);|Cellular Component: mitochondrion (GO:0005739);|Cellular Component: mitochondrial matrix (GO:0005759);|Cellular Component: glycine cleavage complex (GO:0005960);|Molecular Function: electron transfer activity (GO:0009055);|Biological Process: cell redox homeostasis (GO:0045454);|Molecular Function: flavin adenine dinucleotide …	PF07992.17,PF02852.25,PF00610.24,PF00070.30,PF13738.9,PF01134.25,PF13434.9	Pyridine nucleotide-disulphide oxidoreductase|Pyridine nucleotide-disulphide oxidoreductase, dimerisation domain|Domain found in Dishevelled, Egl-10, and Pleckstrin (DEP)|Pyridine nucleotide-disulphide oxidoreductase|Pyridine nucleotide-disulphide oxidoreductase|Glucose inhibited division protein A|L-lysine 6-monooxygenase/L-ornithine 5-monooxygenase
TRINITY_DN3893_c0_g2_i2_1	1114.6	466.306	1762.9	3.78224	1.91924	1.95514e-11	5.34659e-09	Up	33.2871	36.871	55.7684	15.0335	9.89494	11.9775	CAB1113746.1	unnamed protein product, partial [Ectocarpus sp. CCAP 1310/34]	F4HT41|SAMC2_ARATH	Probable S-adenosylmethionine carrier 2, chloroplastic OS=Arabidopsis thaliana OX=3702 GN=SAMC2 PE=2 SV=1	--	--	--	--	--	--	KOG0760	Mitochondrial carrier protein MRS3/4	[C]	METABOLISM	Energy production and conversion	O	ENOG410XNT2	solute carrier family 25 (mitochondrial iron transporter), member	Molecular Function: S-adenosyl-L-methionine transmembrane transporter activity (GO:0000095);|Cellular Component: mitochondrial inner membrane (GO:0005743);|Cellular Component: chloroplast envelope (GO:0009941);|Cellular Component: integral component of membrane (GO:0016021);|Cellular Component: chloroplast membrane (GO:0031969);	PF00153.30	Mitochondrial carrier protein
TRINITY_DN503_c0_g1_i4_2	1834.88	768.066	2901.69	3.77664	1.9171	3.51348e-05	0.00175615	Up	41.7773	26.3624	42.9455	5.59142	15.818	11.1979	CBJ30468.1	hypothetical protein Esi_0193_0061 [Ectocarpus siliculosus]	--	--	--	--	--	--	--	--	--	--	--	--	--	--	--	--	--	--	--
TRINITY_DN2837_c0_g1_i3_1	102.388	43.2308	161.546	3.76254	1.91171	0.00015284	0.00584324	Up	2.71733	3.63118	2.65538	1.51655	0.661677	0.512472	--	--	--	--	--	--	--	--	--	--	--	--	--	--	--	--	--	--	--	--	--
TRINITY_DN7135_c2_g1_i1_1	76.1087	31.9907	120.227	3.75333	1.90817	6.06264e-09	9.53001e-07	Up	2.61277	3.067	4.09654	0.974911	0.928407	0.96372	--	--	--	--	--	--	--	--	--	--	--	--	--	--	--	--	--	--	--	--	--
TRINITY_DN18509_c0_g2_i5_2	464.052	195.439	732.666	3.75302	1.90805	1.98998e-12	6.61772e-10	Up	28.0592	24.2651	37.8149	10.7345	7.94884	8.08631	CBJ30539.1	conserved unknown protein [Ectocarpus siliculosus]	--	--	--	--	--	--	--	--	--	--	--	--	--	Q	COG0500	Methyltransferase	--	--	--
TRINITY_DN13613_c0_g1_i1_2	77.0022	32.4748	121.53	3.74445	1.90475	4.34751e-09	7.19273e-07	Up	5.10861	4.98912	7.0946	1.81251	1.69126	1.55465	--	--	--	--	--	--	--	--	--	--	--	--	--	--	--	--	--	--	--	--	--
TRINITY_DN14123_c0_g1_i1_1	15.8156	6.68495	24.9463	3.74106	1.90345	0.00114675	0.0282425	Up	3.99157	4.1389	3.35491	1.11001	1.38877	0.798235	KAI2513623.1	Ethylbenzene dehydrogenase [Fragilaria crotonensis]	--	--	--	--	--	--	--	--	--	--	--	--	--	S	ENOG410XRPW	Ethylbenzene dehydrogenase	--	--	--
TRINITY_DN878_c0_g1_i3_2	2062.55	869.948	3255.15	3.74063	1.90328	0.000284046	0.0095662	Up	79.079	65.6051	113.104	11.0834	23.9676	40.7305	CAB1107200.1	unnamed protein product [Ectocarpus sp. CCAP 1310/34]	--	--	--	--	--	--	--	--	--	--	--	--	--	--	--	--	--	--	--
TRINITY_DN13121_c1_g5_i1_2	63.464	26.6826	100.245	3.73642	1.90166	1.5132e-05	0.000864027	Up	13.3409	10.2758	10.3938	2.38	4.64576	3.00296	--	--	--	--	--	--	--	--	--	--	--	--	--	--	--	--	--	--	--	--	--
TRINITY_DN4529_c0_g2_i5_1	45.3226	19.1033	71.5418	3.73502	1.90111	0.000388463	0.0123062	Up	5.65662	5.70717	3.64328	1.1395	2.25665	1.00264	CAB1096268.1	unnamed protein product [Ectocarpus sp. CCAP 1310/34]	--	--	--	--	--	--	--	--	--	--	--	--	--	S	ENOG410Y65V	Retrotransposon protein	--	--	--
TRINITY_DN3473_c2_g1_i12_2	2311.46	977.078	3645.83	3.73194	1.89993	6.86595e-09	1.07672e-06	Up	61.4579	50.1037	74.0903	22.6259	11.7736	21.0155	CBJ29697.1	6-phosphogluconate dehydrogenase [Ectocarpus siliculosus]	Q9SH69|6PGD1_ARATH	6-phosphogluconate dehydrogenase, decarboxylating 1, chloroplastic OS=Arabidopsis thaliana OX=3702 GN=PGD1 PE=1 SV=1	--	--	--	--	--	--	KOG2653	6-phosphogluconate dehydrogenase	[G]	METABOLISM	Carbohydrate transport and metabolism	G	COG0362	Catalyzes the oxidative decarboxylation of 6- phosphogluconate to ribulose 5-phosphate and CO(2), with concomitant reduction of NADP to NADPH (By similarity)	Molecular Function: phosphogluconate dehydrogenase (decarboxylating) activity (GO:0004616);|Cellular Component: cytosol (GO:0005829);|Molecular Function: phosphogluconate 2-dehydrogenase activity (GO:0008114);|Biological Process: pentose-phosphate shunt, oxidative branch (GO:0009051);|Cellular Component: chloroplast (GO:0009507);|Cellular Component: plastid (GO:0009536);|Cellular Component: chlor…	PF00393.22,PF03446.18	6-phosphogluconate dehydrogenase, C-terminal domain|NAD binding domain of 6-phosphogluconate dehydrogenase
TRINITY_DN3074_c0_g1_i1_1	437.933	185.222	690.643	3.73037	1.89932	6.35246e-05	0.00289327	Up	25.8144	14.5772	29.6471	8.83537	3.76131	8.4416	--	--	--	--	--	--	--	--	--	--	--	--	--	--	--	--	--	--	--	--	--
TRINITY_DN4196_c0_g1_i1_2	252.539	106.825	398.253	3.72536	1.89738	4.8236e-09	7.84356e-07	Up	10.6992	9.34673	16.6886	3.64332	3.29978	3.97716	--	--	--	--	--	--	--	--	--	--	--	--	--	--	--	--	--	--	--	--	--
TRINITY_DN26194_c0_g2_i1_2	236.987	100.512	373.462	3.72228	1.89619	6.08973e-05	0.00278897	Up	67.2427	111.495	44.2374	30.4765	14.1995	21.5312	CAB1098310.1	unnamed protein product [Ectocarpus sp. CCAP 1310/34]	O22263|PDI21_ARATH	Protein disulfide-isomerase like 2-1 OS=Arabidopsis thaliana OX=3702 GN=PDIL2-1 PE=2 SV=1	46/89(51.69)	K09584	PDIA6, TXNDC7	protein disulfide-isomerase A6 [EC:5.3.4.1]	ko04141	Protein processing in endoplasmic reticulum	KOG0190	Protein disulfide isomerase (prolyl 4-hydroxylase beta subunit)	[O]	CELLULAR PROCESSES AND SIGNALING	Posttranslational modification, protein turnover, chaperones	O	COG0526	Thioredoxin	Molecular Function: protein disulfide isomerase activity (GO:0003756);|Cellular Component: vacuolar membrane (GO:0005774);|Cellular Component: endoplasmic reticulum (GO:0005783);|Cellular Component: plant-type cell wall (GO:0009505);|Biological Process: embryo sac development (GO:0009553);|Biological Process: double fertilization forming a zygote and endosperm (GO:0009567);|Biological Process: em…	PF00085.23	Thioredoxin			PDIA6, TXNDC7
TRINITY_DN1516_c0_g1_i3_2	458.893	194.216	723.57	3.72078	1.8956	6.185e-21	7.72285e-18	Up	21.9844	18.0523	21.0096	5.69776	5.9579	6.52541	CBJ32580.1	AN1 and C2H2 zinc finger protein [Ectocarpus siliculosus]	Q0D5B9|SAP16_ORYSJ	Zinc finger AN1 and C2H2 domain-containing stress-associated protein 16 OS=Oryza sativa subsp. japonica OX=39947 GN=SAP16 PE=2 SV=2	--	--	--	--	--	--	KOG3183	Predicted Zn-finger protein	[R]	POORLY CHARACTERIZED	General function prediction only	S	ENOG4111JCH	zinc finger	Molecular Function: nucleic acid binding (GO:0003676);|Molecular Function: zinc ion binding (GO:0008270);	PF01428.19,PF13894.9	AN1-like Zinc finger|C2H2-type zinc finger	2F	C2H2
TRINITY_DN164_c0_g1_i1_2	734.348	311.547	1157.15	3.71467	1.89323	4.77365e-05	0.00227994	Up	30.0158	14.4955	36.3947	9.54255	5.19473	9.67482	CAB1097750.1	unnamed protein product [Ectocarpus sp. CCAP 1310/34]	--	--	--	--	--	--	--	--	--	--	--	--	--	--	--	--	--	--	--
TRINITY_DN1843_c0_g1_i6_2	610.477	259.287	961.667	3.71083	1.89174	0.00189388	0.0410524	Up	20.9154	9.72572	36.1643	10.5032	3.61203	6.12476	CBN79839.1	DEAD box helicase [Ectocarpus siliculosus]	P46942|DB10_NICSY	ATP-dependent RNA helicase-like protein DB10 OS=Nicotiana sylvestris OX=4096 PE=2 SV=1	218/526(41.44)	K12823	DDX5, DBP2	ATP-dependent RNA helicase DDX5/DBP2 [EC:3.6.4.13]	ko03040	Spliceosome	KOG0331	ATP-dependent RNA helicase	[A]	INFORMATION STORAGE AND PROCESSING	RNA processing and modification	L	COG0513	purine NTP-dependent helicase activity	Molecular Function: RNA binding (GO:0003723);|Molecular Function: helicase activity (GO:0004386);|Molecular Function: ATP binding (GO:0005524);	PF00270.32,PF00271.34	DEAD/DEAH box helicase|Helicase conserved C-terminal domain			DDX5, DBP2
TRINITY_DN14185_c0_g1_i1_2	82.3156	34.99	129.641	3.70823	1.89073	0.000371376	0.0118557	Up	29.2195	17.4892	14.7603	6.92246	3.58113	8.06877	--	--	--	--	--	--	--	--	--	--	--	--	--	--	--	--	--	--	--	--	--
TRINITY_DN47362_c0_g1_i1_1	20.0769	8.51636	31.6374	3.70458	1.88931	0.0024177	0.0487949	Up	2.41908	5.66716	5.4172	1.35132	1.37464	1.36749	--	--	--	--	--	--	--	--	--	--	--	--	--	--	--	--	--	--	--	--	--
TRINITY_DN11585_c0_g1_i1_1	31.251	13.2869	49.2152	3.70064	1.88778	0.000655789	0.0184127	Up	5.86709	12.6667	11.2232	3.02193	1.86537	3.80464	--	--	--	--	--	--	--	--	--	--	--	--	--	--	--	--	--	--	--	--	--
TRINITY_DN10747_c0_g2_i6_1	659.336	281.643	1037.03	3.6892	1.88331	2.93992e-25	5.5588e-22	Up	16.0449	15.5693	17.4748	5.94003	4.43046	4.44859	CBN74919.1	hypothetical protein Esi_0056_0127 [Ectocarpus siliculosus]	--	--	--	--	--	--	--	--	--	--	--	--	--	--	--	--	--	--	--
TRINITY_DN4882_c3_g1_i1_1	77.8702	33.3351	122.405	3.68038	1.87986	1.71576e-07	1.70745e-05	Up	13.2538	13.9121	20.6425	5.57349	4.93231	3.89551	--	--	--	--	--	--	--	--	--	--	--	--	--	--	--	--	--	--	--	--	--
TRINITY_DN32035_c0_g1_i1_1	21.2086	9.15405	33.2632	3.68038	1.87985	0.00132145	0.0314798	Up	1.62045	2.26294	1.29363	0.734687	0.502997	0.362158	CAB1113298.1	unnamed protein product [Ectocarpus sp. CCAP 1310/34]	--	--	--	--	--	--	--	--	--	--	--	--	--	--	--	--	--	--	--
TRINITY_DN1846_c0_g1_i7_1	661.197	282.669	1039.72	3.67583	1.87807	4.28913e-08	5.13167e-06	Up	24.4588	13.2587	19.2584	4.83972	5.88822	6.5794	CBJ26651.1	expressed unknown protein [Ectocarpus siliculosus]	--	--	--	--	--	--	--	--	--	--	--	--	--	--	--	--	--	--	--
TRINITY_DN550_c0_g2_i2_1	177.316	76.1125	278.521	3.66716	1.87466	0.00146026	0.0338841	Up	8.43639	25.7963	12.3613	7.18039	2.42645	4.33284	CBN74082.1	putative lipase [Ectocarpus siliculosus]	--	--	--	--	--	--	--	--	--	--	--	--	--	--	--	--	--	--	--
TRINITY_DN1271_c0_g2_i5_2	1840.08	789.643	2890.52	3.65934	1.87158	3.70712e-10	7.838e-08	Up	92.8528	74.5531	131.757	26.0653	29.1381	35.3328	CAB1116821.1	unnamed protein product [Ectocarpus sp. CCAP 1310/34]	P54150|MSRA4_ARATH	Peptide methionine sulfoxide reductase A4, chloroplastic OS=Arabidopsis thaliana OX=3702 GN=MSR4 PE=1 SV=2	--	--	--	--	--	--	KOG1635	Peptide methionine sulfoxide reductase	[O]	CELLULAR PROCESSES AND SIGNALING	Posttranslational modification, protein turnover, chaperones	O	COG0225	Has an important function as a repair enzyme for proteins that have been inactivated by oxidation. Catalyzes the reversible oxidation-reduction of methionine sulfoxide in proteins to methionine (By similarity)	Cellular Component: mitochondrion (GO:0005739);|Molecular Function: peptide-methionine (S)-S-oxide reductase activity (GO:0008113);|Biological Process: response to light stimulus (GO:0009416);|Cellular Component: chloroplast (GO:0009507);|Cellular Component: chloroplast stroma (GO:0009570);|Biological Process: response to cytokinin (GO:0009735);|Cellular Component: chloroplast envelope (GO:000994…	PF01625.24	Peptide methionine sulfoxide reductase
TRINITY_DN324_c0_g1_i15_2	1406.25	604.015	2208.48	3.65548	1.87006	2.38283e-08	3.135e-06	Up	49.3032	29.4983	47.8729	11.9616	10.4509	16.2502	CBJ25886.1	expressed unknown protein [Ectocarpus siliculosus]	--	--	--	--	--	--	--	--	--	--	--	--	--	--	--	--	--	--	--
TRINITY_DN12343_c0_g2_i1_2	146.347	62.9861	229.708	3.65378	1.86939	3.23365e-05	0.00163731	Up	28.8224	17.7853	32.1539	10.4903	4.88638	8.80875	--	--	--	--	--	--	--	--	--	--	--	--	--	--	--	--	--	--	--	--	--
TRINITY_DN2_c0_g1_i2_1	1238.16	533.684	1942.64	3.63921	1.86362	1.96687e-05	0.00107307	Up	27.949	22.7986	25.9735	6.88173	4.21674	12.2754	CBJ48597.1	NB-ARC and TPR repeat-containing protein [Ectocarpus siliculosus]	Q8W4J9|RPP8_ARATH	Disease resistance protein RPP8 OS=Arabidopsis thaliana OX=3702 GN=RPP8 PE=1 SV=2	--	--	--	--	--	--	KOG4658	Apoptotic ATPase	[T]	CELLULAR PROCESSES AND SIGNALING	Signal transduction mechanisms	--	--	--	--	PF00931.25	NB-ARC domain
TRINITY_DN84_c0_g1_i11_1	1509.9	651.594	2368.21	3.63601	1.86236	0.00230299	0.0471849	Up	45.7496	77.8296	84.1296	40.7249	15.1559	7.675	ADK13089.1	type III polyketide synthase [Sargassum binderi]	P48391|2PS_GERHY	2-pyrone synthase OS=Gerbera hybrida OX=18101 GN=2PS PE=1 SV=2	--	--	--	--	--	--	--	--	--	--	--	Q	COG3424	synthase	Biological Process: biosynthetic process (GO:0009058);|Molecular Function: transferase activity, transferring acyl groups other than amino-acyl groups (GO:0016747);	PF00195.22,PF02797.18,PF08392.15,PF08541.13,PF08545.13	Chalcone and stilbene synthases, N-terminal domain|Chalcone and stilbene synthases, C-terminal domain|FAE1/Type III polyketide synthase-like protein|3-Oxoacyl-[acyl-carrier-protein (ACP)] synthase III C terminal|3-Oxoacyl-[acyl-carrier-protein (ACP)] synthase III
TRINITY_DN27970_c0_g2_i9_1	4456.86	1927.04	6986.67	3.6255	1.85818	1.33773e-12	4.59503e-10	Up	83.5589	62.6298	95.8509	25.7768	20.0819	28.4149	CAB1117436.1	unnamed protein product [Ectocarpus sp. CCAP 1310/34]	--	--	--	--	--	--	--	--	--	--	--	--	--	--	--	--	--	PF00017.27,PF05729.15	SH2 domain|NACHT domain
TRINITY_DN17336_c0_g1_i15_1	599.569	259.812	939.326	3.61128	1.85251	6.62249e-05	0.00299565	Up	19.1451	14.8434	21.817	2.71808	6.58102	7.72703	CAB1096371.1	unnamed protein product [Ectocarpus sp. CCAP 1310/34]	Q9FJG9|RUG3_ARATH	RCC1 domain-containing protein RUG3, mitochondrial OS=Arabidopsis thaliana OX=3702 GN=RUG3 PE=1 SV=1	--	--	--	--	--	--	KOG1426	FOG: RCC1 domain	[S]	POORLY CHARACTERIZED	Function unknown	DZ	COG5184	regulator of chromosome condensation	Cellular Component: mitochondrion (GO:0005739);|Biological Process: mRNA processing (GO:0006397);|Biological Process: cellular response to DNA damage stimulus (GO:0006974);|Biological Process: RNA splicing (GO:0008380);|Biological Process: abscisic acid-activated signaling pathway (GO:0009738);|Biological Process: negative regulation of abscisic acid-activated signaling pathway (GO:0009788);|Biol…	PF13540.9,PF00415.21,PF04886.15	Regulator of chromosome condensation (RCC1) repeat|Regulator of chromosome condensation (RCC1) repeat|PT repeat
TRINITY_DN24893_c0_g3_i1_1	23.8625	10.2813	37.4436	3.60977	1.85191	0.00031322	0.0103023	Up	2.94088	4.00542	4.92129	0.986847	1.31822	1.28189	--	--	--	--	--	--	--	--	--	--	--	--	--	--	--	--	--	--	--	--	--
TRINITY_DN6193_c3_g1_i1_1	127.818	55.5716	200.065	3.60787	1.85115	1.9404e-05	0.00106301	Up	11.0465	6.13033	12.7855	3.94352	2.60904	2.75646	--	--	--	--	--	--	--	--	--	--	--	--	--	--	--	--	--	--	--	--	--
TRINITY_DN19241_c1_g1_i1_1	44.3826	19.3519	69.4132	3.60765	1.85106	3.53331e-05	0.00176473	Up	2.71508	3.70196	2.56581	1.08436	1.11089	0.555065	--	--	--	--	--	--	--	--	--	--	--	--	--	--	--	--	--	--	--	--	--
TRINITY_DN20814_c2_g1_i1_2	21.5303	9.42227	33.6383	3.60471	1.84988	0.00208269	0.0440065	Up	6.15161	4.05566	3.5609	2.00471	1.12208	1.27474	--	--	--	--	--	--	--	--	--	--	--	--	--	--	--	--	--	--	--	--	--
TRINITY_DN2189_c3_g1_i1_1	685.943	298.93	1072.96	3.59123	1.84448	7.08738e-10	1.43434e-07	Up	24.3158	26.3895	41.0815	11.3774	7.5063	9.45623	CBJ32103.1	conserved unknown protein [Ectocarpus siliculosus]	Q8LBM4|ISAM1_ARATH	Iron-sulfur assembly protein IscA-like 1, mitochondrial OS=Arabidopsis thaliana OX=3702 GN=At2g16710 PE=2 SV=2	--	--	--	--	--	--	KOG1120	Fe-S cluster biosynthesis protein ISA1 (contains a HesB-like domain)	[P]	METABOLISM	Inorganic ion transport and metabolism	S	COG0316	Iron--sulfur cluster	Molecular Function: structural molecule activity (GO:0005198);|Cellular Component: mitochondrion (GO:0005739);|Biological Process: iron-sulfur cluster assembly (GO:0016226);|Molecular Function: metal ion binding (GO:0046872);|Molecular Function: 2 iron, 2 sulfur cluster binding (GO:0051537);|Biological Process: protein maturation by iron-sulfur cluster transfer (GO:0097428);	PF01521.23	Iron-sulphur cluster biosynthesis
TRINITY_DN9440_c0_g2_i1_2	28.572	12.3602	44.7838	3.58963	1.84384	0.000529632	0.0156613	Up	2.56578	2.72688	3.0676	0.647489	0.584935	1.29536	--	--	--	--	--	--	--	--	--	--	--	--	--	--	--	--	--	--	--	--	--
TRINITY_DN1184_c1_g1_i1_2	52.4809	22.8039	82.158	3.5829	1.84113	0.00244267	0.0492452	Up	4.43468	4.65708	10.4138	1.17587	2.82496	1.93046	--	--	--	--	--	--	--	--	--	--	--	--	--	--	--	--	--	--	--	--	--
TRINITY_DN3180_c0_g1_i15_2	1063.8	464.355	1663.24	3.58079	1.84028	9.77018e-17	6.73511e-14	Up	33.2792	26.3476	38.7322	9.97368	10.6441	9.90191	CBJ30133.1	transmembrane protein TPARL, putative [Ectocarpus siliculosus]	Q9C6M1|GDT14_ARATH	GDT1-like protein 4 OS=Arabidopsis thaliana OX=3702 GN=At1g25520 PE=2 SV=1	--	--	--	--	--	--	KOG2881	Predicted membrane protein	[S]	POORLY CHARACTERIZED	Function unknown	S	COG2119	transmembrane protein 165	Cellular Component: integral component of membrane (GO:0016021);|Biological Process: response to karrikin (GO:0080167);	PF01169.22	Uncharacterized protein family UPF0016
TRINITY_DN14529_c0_g1_i2_1	348.168	152.032	544.305	3.57434	1.83768	0.00011593	0.00469523	Up	25.6166	16.3956	29.3713	4.1887	6.96747	10.9183	CAB1109063.1	unnamed protein product [Ectocarpus sp. CCAP 1310/34]	--	--	--	--	--	--	--	--	KOG0940	Ubiquitin protein ligase RSP5/NEDD4	[O]	CELLULAR PROCESSES AND SIGNALING	Posttranslational modification, protein turnover, chaperones	--	--	--	--	PF00397.29	WW domain
TRINITY_DN25615_c0_g2_i1_1	19.5119	8.52674	30.497	3.56727	1.83482	0.000309952	0.0102399	Up	2.46733	2.57816	2.73926	0.779	0.887323	0.749891	--	--	--	--	--	--	--	--	--	--	--	--	--	--	--	--	--	--	--	--	--
TRINITY_DN76_c0_g2_i3_1	2304.83	1010.06	3599.6	3.56256	1.83291	1.13228e-07	1.18564e-05	Up	42.8481	27.91	38.4791	7.70979	12.2602	14.0871	CAB1106467.1	unnamed protein product [Ectocarpus sp. CCAP 1310/34]	Q8L7R3|LPCT1_ARATH	Lysophospholipid acyltransferase LPEAT1 OS=Arabidopsis thaliana OX=3702 GN=LPEAT1 PE=1 SV=1	66/161(40.99)	K13510	LPCAT1_2	lysophosphatidylcholine acyltransferase / lyso-PAF acetyltransferase [EC:2.3.1.23 2.3.1.67]	ko00564|ko00565	Glycerophospholipid metabolism|Ether lipid metabolism	KOG4666	Predicted phosphate acyltransferase, contains PlsC domain	[I]	METABOLISM	Lipid transport and metabolism	I	ENOG410XSIQ	Lysophosphatidylcholine acyltransferase	Biological Process: very long-chain fatty acid metabolic process (GO:0000038);|Cellular Component: nucleus (GO:0005634);|Cellular Component: endoplasmic reticulum (GO:0005783);|Cellular Component: endoplasmic reticulum membrane (GO:0005789);|Biological Process: phospholipid metabolic process (GO:0006644);|Biological Process: phospholipid biosynthetic process (GO:0008654);|Cellular Component: inte…	--	--			LPCAT1_2
TRINITY_DN4960_c0_g1_i2_1	1090.01	477.698	1702.32	3.56169	1.83256	6.55422e-28	1.80727e-24	Up	31.7252	35.2293	31.7084	9.57796	11.9466	9.07969	CBJ26316.1	Heat shock protein 40 like protein [Ectocarpus siliculosus]	Q10MW6|DJC27_ORYSJ	DnaJ protein ERDJ3A OS=Oryza sativa subsp. japonica OX=39947 GN=ERDJ3A PE=1 SV=2	--	--	--	--	--	--	KOG0714	Molecular chaperone (DnaJ superfamily)	[O]	CELLULAR PROCESSES AND SIGNALING	Posttranslational modification, protein turnover, chaperones	O	COG0484	ATP binding to DnaK triggers the release of the substrate protein, thus completing the reaction cycle. Several rounds of ATP-dependent interactions between DnaJ, DnaK and GrpE are required for fully efficient folding. Also involved, together with DnaK and GrpE, in the DNA replication of plasmids through activation of initiation proteins (By similarity)	Cellular Component: vacuole (GO:0005773);|Cellular Component: endoplasmic reticulum (GO:0005783);|Cellular Component: cytosol (GO:0005829);|Molecular Function: unfolded protein binding (GO:0051082);|Biological Process: chaperone cofactor-dependent protein refolding (GO:0051085);|Molecular Function: chaperone binding (GO:0051087);	PF00226.34,PF00085.23,PF10208.12,PF13098.9	DnaJ domain|Thioredoxin|ARMET, C-terminal|Thioredoxin-like domain
TRINITY_DN7195_c0_g2_i1_1	2451.93	1075.38	3828.47	3.56116	1.83235	5.57922e-21	7.10042e-18	Up	58.1763	52.3933	53.886	19.7379	13.7084	17.9437	CAB1112467.1	unnamed protein product, partial [Ectocarpus sp. CCAP 1310/34]	--	--	--	--	--	--	--	--	--	--	--	--	--	--	--	--	--	PF00578.24	AhpC/TSA family
TRINITY_DN38860_c0_g1_i2_1	246.545	107.972	385.119	3.5604	1.83204	1.73615e-10	3.908e-08	Up	12.1772	8.91893	13.68	3.21606	3.79291	3.80682	CAB1117547.1	unnamed protein product [Ectocarpus sp. CCAP 1310/34]	--	--	--	--	--	--	--	--	--	--	--	--	--	--	--	--	--	--	--
TRINITY_DN18264_c0_g1_i6_2	46.8611	20.5149	73.2073	3.55346	1.82922	0.00132088	0.0314775	Up	3.01373	2.33941	3.80487	0.788372	0.53588	1.50543	CAB1108795.1	unnamed protein product [Ectocarpus sp. CCAP 1310/34]	--	--	--	--	--	--	--	--	--	--	--	--	--	S	COG4886	leucine Rich Repeat	--	PF13855.9,PF12799.10,PF00560.36,PF13516.9,PF14580.9	Leucine rich repeat|Leucine Rich repeats (2 copies)|Leucine Rich Repeat|Leucine Rich repeat|Leucine-rich repeat
TRINITY_DN36296_c0_g1_i1_2	21.6187	9.47046	33.767	3.55317	1.82911	0.000573135	0.0166005	Up	3.95497	4.4911	6.51786	1.54462	1.40662	1.68566	--	--	--	--	--	--	--	--	--	--	--	--	--	--	--	--	--	--	--	--	--
TRINITY_DN17850_c0_g1_i2_2	1591.76	700.328	2483.19	3.54598	1.82618	1.10082e-12	3.81414e-10	Up	50.821	39.211	64.7147	17.6148	14.4328	16.5234	CAQ52404.1	DSBA oxidoreductase [Laminaria digitata]	--	--	--	--	--	--	--	--	--	--	--	--	--	Q	COG2761	DSBA oxidoreductase	--	PF01323.23	DSBA-like thioredoxin domain
TRINITY_DN4225_c0_g1_i58_2	315.751	139.32	492.183	3.541	1.82416	0.000193347	0.00701114	Up	10.1194	10.9125	13.1537	6.30891	1.99999	2.51464	CBN75417.1	conserved unknown protein [Ectocarpus siliculosus]	--	--	--	--	--	--	--	--	--	--	--	--	--	--	--	--	--	PF00172.21	Fungal Zn(2)-Cys(6) binuclear cluster domain	1F	zn-clus
TRINITY_DN9099_c0_g1_i17_2	1657.99	732.223	2583.76	3.52702	1.81845	4.03956e-09	6.78502e-07	Up	72.5475	49.9877	71.0501	15.5302	20.0007	25.4325	CBN77599.1	neural precursor cell expressed, developmentally down-regulated 4-like, isoform CRA_e [Ectocarpus siliculosus]	--	--	--	--	--	--	--	--	--	--	--	--	--	--	--	--	--	--	--
TRINITY_DN115_c0_g1_i66_2	2002.87	884.915	3120.82	3.52683	1.81837	3.72703e-09	6.29672e-07	Up	16.6023	29.1455	31.5342	8.86078	6.03157	9.16796	CAB1104561.1	unnamed protein product [Ectocarpus sp. CCAP 1310/34]	--	--	--	--	--	--	--	--	--	--	--	--	--	--	--	--	--	--	--
TRINITY_DN32573_c0_g1_i6_1	3070.37	1356.87	4783.88	3.52611	1.81808	9.85037e-07	8.11803e-05	Up	70.1913	60.2227	61.8356	25.7909	10.8045	24.2116	CBJ30468.1	hypothetical protein Esi_0193_0061 [Ectocarpus siliculosus]	--	--	--	--	--	--	--	--	--	--	--	--	--	--	--	--	--	--	--
TRINITY_DN6220_c0_g1_i1_2	864.86	382.595	1347.13	3.51821	1.81484	2.2713e-05	0.00120634	Up	8.28601	11.2961	13.801	1.81144	4.74326	3.81503	CBJ27734.1	peroxidase [Ectocarpus siliculosus]	Q5GQ66|PIOX_PEA	Alpha-dioxygenase PIOX OS=Pisum sativum OX=3888 GN=alphaDOX1 PE=1 SV=1	--	--	--	--	--	--	KOG2408	Peroxidase/oxygenase	[R]	POORLY CHARACTERIZED	General function prediction only	S	ENOG410XPZ3	prostaglandin G H synthase and cyclooxygenase	--	PF03098.18,PF00173.31,PF03351.20	Animal haem peroxidase|Cytochrome b5-like Heme/Steroid binding domain|DOMON domain
TRINITY_DN2539_c0_g3_i1_1	1033.53	459.017	1608.03	3.50444	1.80918	0.00178785	0.0392816	Up	11.6431	32.7187	47.4221	14.784	8.31591	5.69804	APG42673.1	epoxyalcohol synthase CYP5164B1 [Ectocarpus siliculosus]	--	--	--	--	--	--	--	--	--	--	--	--	--	--	--	--	--	PF00067.25	Cytochrome P450
TRINITY_DN37_c0_g2_i1_2	5332.4	2367.73	8297.07	3.50335	1.80874	1.66251e-29	5.23914e-26	Up	215.255	229.29	213.008	62.4436	64.6625	80.2169	CBJ32766.1	conserved unknown protein [Ectocarpus siliculosus]	Q84M24|AB1A_ARATH	ABC transporter A family member 1 OS=Arabidopsis thaliana OX=3702 GN=ABCA1 PE=2 SV=2	112/264(42.42)	K05643	ABCA3	ATP-binding cassette, subfamily A (ABC1), member 3	ko02010	ABC transporters	KOG0059	Lipid exporter ABCA1 and related proteins, ABC superfamily	[IR]	METABOLISM|POORLY CHARACTERIZED	Lipid transport and metabolism |General function prediction only	V	COG1131	(ABC) transporter	Molecular Function: ATP binding (GO:0005524);|Cellular Component: vacuolar membrane (GO:0005774);|Biological Process: lipid transport (GO:0006869);|Cellular Component: integral component of membrane (GO:0016021);|Molecular Function: ATPase activity, coupled to transmembrane movement of substances (GO:0042626);|Cellular Component: intracellular membrane-bounded organelle (GO:0043231);	--	--			ABCA3
TRINITY_DN4495_c0_g1_i1_1	445.312	198.307	692.317	3.49041	1.80339	3.31137e-05	0.00167155	Up	17.3966	13.2696	35.1194	7.18058	6.18968	7.5296	CBN77261.1	hypothetical protein Esi_0044_0015 [Ectocarpus siliculosus]	--	--	--	--	--	--	--	--	--	--	--	--	--	--	--	--	--	--	--
TRINITY_DN36917_c0_g1_i1_1	16.5755	7.43726	25.7138	3.48997	1.80321	0.00145426	0.0338041	Up	3.89396	4.70148	4.46568	1.63864	1.55197	0.923411	--	--	--	--	--	--	--	--	--	--	--	--	--	--	--	--	--	--	--	--	--
TRINITY_DN15434_c0_g1_i1_1	38.2624	17.0472	59.4776	3.48326	1.80044	0.00220815	0.0459242	Up	3.79617	2.13894	5.17226	1.25334	0.774778	1.54398	--	--	--	--	--	--	--	--	--	--	--	--	--	--	--	--	--	--	--	--	--
TRINITY_DN859_c0_g1_i20_2	13098.4	5845.98	20350.7	3.48098	1.79949	7.71688e-28	2.04275e-24	Up	124.192	120.741	155.584	41.6297	40.285	45.4602	CAB1103439.1	unnamed protein product [Ectocarpus sp. CCAP 1310/34]	Q42396|CDPKC_ARATH	Calcium-dependent protein kinase 12 OS=Arabidopsis thaliana OX=3702 GN=CPK12 PE=1 SV=1	--	--	--	--	--	--	KOG1362	Choline transporter-like protein	[I]	METABOLISM	Lipid transport and metabolism	S	ENOG410XS0P	Solute carrier family 44 member	Molecular Function: calmodulin-dependent protein kinase activity (GO:0004683);|Molecular Function: calcium ion binding (GO:0005509);|Molecular Function: ATP binding (GO:0005524);|Cellular Component: nucleus (GO:0005634);|Cellular Component: cytoplasm (GO:0005737);|Biological Process: abscisic acid-activated signaling pathway (GO:0009738);|Molecular Function: calcium-dependent protein serine/threo…	PF00069.28,PF07714.20,PF04515.15	Protein kinase domain|Protein tyrosine and serine/threonine kinase|Plasma-membrane choline transporter
TRINITY_DN5386_c0_g3_i1_1	23.1854	10.4428	35.9281	3.4742	1.79668	0.00235598	0.0478157	Up	2.09382	3.23346	2.95203	1.32408	0.484275	0.945601	--	--	--	--	--	--	--	--	--	--	--	--	--	--	--	--	--	--	--	--	--
TRINITY_DN8207_c0_g1_i8_1	1002.26	447.686	1556.84	3.47398	1.79659	5.58846e-13	2.00996e-10	Up	36.7523	30.5156	37.941	8.72714	12.1975	12.5849	CAB1119868.1	unnamed protein product [Ectocarpus sp. CCAP 1310/34]	--	--	--	--	--	--	--	--	--	--	--	--	--	S	ENOG410YSAR		--	PF06990.14	Galactose-3-O-sulfotransferase
TRINITY_DN20547_c0_g1_i1_1	22.1473	9.94417	34.3504	3.47358	1.79642	0.000838454	0.0222751	Up	4.02411	2.88332	2.64253	1.13881	0.966325	0.856023	--	--	--	--	--	--	--	--	--	--	--	--	--	--	--	--	--	--	--	--	--
TRINITY_DN6817_c0_g1_i2_2	4815.4	2154.99	7475.81	3.46905	1.79454	1.31727e-15	7.20447e-13	Up	82.4257	71.3532	96.7706	28.3421	21.5691	30.2838	CAB1098313.1	unnamed protein product [Ectocarpus sp. CCAP 1310/34]	Q9XI87|VIK_ARATH	Serine/threonine-protein kinase VIK OS=Arabidopsis thaliana OX=3702 GN=VIK PE=1 SV=1	--	--	--	--	--	--	KOG0192	Tyrosine kinase specific for activated (GTP-bound) p21cdc42Hs	[T]	CELLULAR PROCESSES AND SIGNALING	Signal transduction mechanisms	T	COG0515	Serine Threonine protein kinase	--	PF07714.20,PF00069.28	Protein tyrosine and serine/threonine kinase|Protein kinase domain
TRINITY_DN1045_c0_g2_i3_1	128.047	57.511	198.582	3.4637	1.79231	1.17249e-05	0.000697152	Up	8.71096	10.016	4.82582	3.2165	2.1873	2.18635	--	--	--	--	--	--	--	--	--	--	--	--	--	--	--	--	--	--	--	--	--
TRINITY_DN633_c1_g1_i11_1	405.336	182.339	628.332	3.44944	1.78636	1.0024e-15	5.71867e-13	Up	7.0075	7.63858	5.93016	2.47107	1.75751	2.3867	CBJ26207.1	NB-ARC and TPR repeat-containing protein [Ectocarpus siliculosus]	--	--	--	--	--	--	--	--	--	--	--	--	--	--	--	--	--	PF13424.9,PF13374.9,PF13176.9,PF17874.4,PF00515.31,PF07719.20,PF13181.9,PF07721.17,PF13428.9,PF13432.9,PF14559.9,PF13431.9,PF07720.15,PF14357.9,PF12895.10,PF10516.12,PF18055.4	Tetratricopeptide repeat|Tetratricopeptide repeat|Tetratricopeptide repeat|MalT-like TPR region|Tetratricopeptide repeat|Tetratricopeptide repeat|Tetratricopeptide repeat|Tetratricopeptide repeat|Tetratricopeptide repeat|Tetratricopeptide repeat|Tetratricopeptide repeat|Tetratricopeptide repeat|Tetratricopeptide repeat|Domain of unknown function (DUF4404)|Anaphase-promoting complex, cyclosome, su…
TRINITY_DN13076_c1_g1_i1_1	60.2258	26.9305	93.521	3.44929	1.7863	0.000298314	0.00998574	Up	3.62961	3.66357	2.59979	0.653615	0.942915	1.54975	--	--	--	--	--	--	--	--	--	--	--	--	--	--	--	--	--	--	--	--	--
TRINITY_DN1507_c1_g1_i4_1	33.3552	14.9502	51.7603	3.43291	1.77943	1.39848e-05	0.000809699	Up	4.09889	4.49317	4.28058	1.06383	1.641	1.41755	--	--	--	--	--	--	--	--	--	--	--	--	--	--	--	--	--	--	--	--	--
TRINITY_DN3237_c0_g1_i5_1	2909.02	1312.61	4505.43	3.43146	1.77882	2.61256e-18	2.16117e-15	Up	46.2818	46.2074	60.1986	15.1471	15.0338	19.004	CBN78811.1	conserved unknown protein [Ectocarpus siliculosus]	Q8GVC7|PKZ1_PHYIN	Serine/threonine-protein kinase PKZ1 OS=Phytophthora infestans OX=4787 GN=PKZ1 PE=1 SV=1	--	--	--	--	--	--	KOG0603	Ribosomal protein S6 kinase	[T]	CELLULAR PROCESSES AND SIGNALING	Signal transduction mechanisms	T	ENOG410XRMJ	calcium-dependent protein kinase	Molecular Function: protein serine/threonine kinase activity (GO:0004674);|Molecular Function: ATP binding (GO:0005524);	PF00069.28,PF07714.20	Protein kinase domain|Protein tyrosine and serine/threonine kinase
TRINITY_DN105_c7_g1_i2_1	216.164	97.6927	334.636	3.42718	1.77702	3.90344e-05	0.00192368	Up	34.0065	23.2816	13.6695	8.24037	7.62259	7.2838	--	--	--	--	--	--	--	--	--	--	--	--	--	--	--	--	--	--	--	--	--
TRINITY_DN20023_c0_g1_i1_1	43.4216	19.5426	67.3005	3.41645	1.7725	0.00208038	0.0439717	Up	3.17878	2.3734	3.60229	0.584644	0.773961	1.61289	--	--	--	--	--	--	--	--	--	--	--	--	--	--	--	--	--	--	--	--	--
TRINITY_DN10598_c0_g3_i1_1	443.181	200.586	685.776	3.41602	1.77231	3.55005e-05	0.00177042	Up	7.76966	7.6938	12.7911	2.56092	2.02835	4.53172	CBJ48855.1	conserved unknown protein [Ectocarpus siliculosus]	--	--	--	--	--	--	--	--	--	--	--	--	--	--	--	--	--	--	--
TRINITY_DN16769_c0_g1_i1_1	1996.46	907.358	3085.57	3.39981	1.76545	2.4388e-07	2.3323e-05	Up	120.72	69.189	95.1033	25.9073	27.6389	39.9781	CAB1117732.1	unnamed protein product [Ectocarpus sp. CCAP 1310/34]	--	--	--	--	--	--	--	--	--	--	--	--	--	--	--	--	--	--	--
TRINITY_DN9254_c0_g1_i1_2	101.021	46.0663	155.975	3.39668	1.76413	1.05336e-06	8.62737e-05	Up	9.70595	7.67258	11.101	3.95687	2.23169	3.20972	CAB1113933.1	unnamed protein product [Ectocarpus sp. CCAP 1310/34]	--	--	--	--	--	--	--	--	KOG0266	WD40 repeat-containing protein	[R]	POORLY CHARACTERIZED	General function prediction only	S	ENOG410ZUDQ	Autophagy beclin-1 regulator 1	--	--	--
TRINITY_DN2893_c0_g3_i1_1	947.62	431.215	1464.02	3.39279	1.76247	3.91062e-06	0.000272259	Up	21.6199	43.4963	33.9294	7.01661	10.5504	14.1726	CAB1103799.1	unnamed protein product [Ectocarpus sp. CCAP 1310/34]	--	--	--	--	--	--	--	--	--	--	--	--	--	--	--	--	--	--	--
TRINITY_DN2953_c1_g1_i1_1	77.2103	35.1528	119.268	3.38907	1.76089	0.00041382	0.0129611	Up	4.22187	7.72881	3.96062	1.62732	1.07747	2.43279	--	--	--	--	--	--	--	--	--	--	--	--	--	--	--	--	--	--	--	--	--
TRINITY_DN2782_c0_g1_i7_2	1077.83	491.306	1664.36	3.38758	1.76025	2.0014e-06	0.000152065	Up	49.2564	48.46	22.3489	12.9592	11.9268	14.4541	--	--	--	--	--	--	--	--	--	--	--	--	--	--	--	--	--	--	--	--	--
TRINITY_DN4202_c0_g2_i1_1	183.035	83.6284	282.442	3.38747	1.76021	0.00156447	0.0354932	Up	4.15468	8.93048	8.46668	4.08561	1.43224	1.5292	CBN74340.1	Glutathione reductase [Ectocarpus siliculosus]	P80461|GSHRP_TOBAC	Glutathione reductase, chloroplastic (Fragment) OS=Nicotiana tabacum OX=4097 GN=GOR PE=1 SV=1	245/580(42.24)	K00383	GSR, gor	glutathione reductase (NADPH) [EC:1.8.1.7]	ko00480	Glutathione metabolism	KOG0405	Pyridine nucleotide-disulphide oxidoreductase	[Q]	METABOLISM	Secondary metabolites biosynthesis, transport and catabolism	C	COG1249	dihydrolipoyl dehydrogenase	Molecular Function: glutathione-disulfide reductase activity (GO:0004362);|Biological Process: glutathione metabolic process (GO:0006749);|Molecular Function: electron transfer activity (GO:0009055);|Cellular Component: chloroplast (GO:0009507);|Biological Process: cell redox homeostasis (GO:0045454);|Molecular Function: flavin adenine dinucleotide binding (GO:0050660);|Molecular Function: NADP b…	PF07992.17,PF00070.30,PF13738.9,PF12831.10,PF03486.17,PF00890.27,PF02852.25	Pyridine nucleotide-disulphide oxidoreductase|Pyridine nucleotide-disulphide oxidoreductase|Pyridine nucleotide-disulphide oxidoreductase|FAD dependent oxidoreductase|HI0933-like protein|FAD binding domain|Pyridine nucleotide-disulphide oxidoreductase, dimerisation domain			GSR, gor
TRINITY_DN5965_c0_g1_i1_2	76.7259	34.9557	118.496	3.37627	1.75543	4.33592e-05	0.002096	Up	11.1132	8.67648	16.3034	3.13679	4.83723	3.83637	--	--	--	--	--	--	--	--	--	--	--	--	--	--	--	--	--	--	--	--	--
TRINITY_DN3968_c1_g2_i1_2	95.7134	43.5963	147.831	3.37066	1.75303	0.000151719	0.0058065	Up	4.19845	5.16967	6.02179	0.886827	1.73469	2.35357	--	--	--	--	--	--	--	--	--	--	--	--	--	--	--	--	--	--	--	--	--
TRINITY_DN25069_c0_g1_i2_1	111.181	51.1229	171.239	3.37035	1.7529	7.95854e-08	8.77801e-06	Up	3.5315	4.14563	4.37757	1.82732	0.956851	1.19163	CBJ25725.1	conserved unknown protein [Ectocarpus siliculosus]	--	--	--	--	--	--	--	--	--	--	--	--	--	--	--	--	--	--	--
TRINITY_DN7537_c2_g1_i1_1	34.8533	15.9084	53.7981	3.36321	1.74984	0.000677966	0.0189106	Up	3.78864	3.9277	5.44509	1.23606	0.949117	2.09214	--	--	--	--	--	--	--	--	--	--	--	--	--	--	--	--	--	--	--	--	--
TRINITY_DN19438_c0_g1_i1_2	193.616	88.7155	298.517	3.36228	1.74944	1.42996e-19	1.35188e-16	Up	8.82336	9.14147	10.4837	3.15843	3.27116	2.95323	CBN75118.1	conserved unknown protein [Ectocarpus siliculosus]	Q9FI43|MAPC2_ARATH	Calcium-dependent mitochondrial ATP-magnesium/phosphate carrier protein 2 OS=Arabidopsis thaliana OX=3702 GN=APC2 PE=1 SV=1	--	--	--	--	--	--	KOG0765	Predicted mitochondrial carrier protein	[C]	METABOLISM	Energy production and conversion	S	ENOG410XTGQ	Solute carrier family 25 member	--	PF00153.30	Mitochondrial carrier protein
TRINITY_DN11341_c0_g1_i1_1	153.032	70.2333	235.831	3.36068	1.74875	8.53853e-07	7.17085e-05	Up	6.25769	4.04617	6.57134	2.11884	1.45585	2.01141	CAB1105954.1	unnamed protein product [Ectocarpus sp. CCAP 1310/34]	--	--	--	--	--	--	--	--	--	--	--	--	--	--	--	--	--	PF19114.3	EsV-1-7 cysteine-rich motif
TRINITY_DN29505_c0_g1_i1_1	32.2422	14.8683	49.6161	3.35618	1.74682	0.00072198	0.0199163	Up	2.78557	3.38638	3.92346	1.47259	0.610018	1.2951	--	--	--	--	--	--	--	--	--	--	--	--	--	--	--	--	--	--	--	--	--
TRINITY_DN2733_c2_g1_i1_2	52.9285	24.2047	81.6522	3.35582	1.74667	0.000417049	0.0130248	Up	1.97141	4.25564	4.2691	0.855905	1.07082	1.45145	--	--	--	--	--	--	--	--	--	--	--	--	--	--	--	--	--	--	--	--	--
TRINITY_DN0_c2_g1_i2_1	4332.77	1990.75	6674.79	3.3518	1.74494	5.24324e-19	4.68902e-16	Up	269.478	267.614	275.533	71.7377	97.2649	98.7956	CAB1120770.1	GM46D [Ectocarpus sp. CCAP 1310/34]	Q9SNY3|GMD1_ARATH	GDP-mannose 4,6 dehydratase 1 OS=Arabidopsis thaliana OX=3702 GN=GMD1 PE=1 SV=1	--	--	--	--	--	--	KOG1372	GDP-mannose 4,6 dehydratase	[G]	METABOLISM	Carbohydrate transport and metabolism	M	COG1089	GDP-mannose 4,6-dehydratase	Cellular Component: cytoplasm (GO:0005737);|Molecular Function: GDP-mannose 4,6-dehydratase activity (GO:0008446);|Biological Process: GDP-mannose metabolic process (GO:0019673);|Biological Process: 'de novo' GDP-L-fucose biosynthetic process (GO:0042351);	PF16363.8,PF01370.24,PF04321.20	GDP-mannose 4,6 dehydratase|NAD dependent epimerase/dehydratase family|RmlD substrate binding domain
TRINITY_DN6218_c0_g1_i9_1	261.019	119.856	402.182	3.34846	1.7435	0.000220525	0.00779173	Up	3.9659	6.63711	8.63147	1.15832	2.41372	2.69286	CBN79737.1	hypothetical protein Esi_0430_0011 [Ectocarpus siliculosus]	--	--	--	--	--	--	--	--	--	--	--	--	--	--	--	--	--	--	--
TRINITY_DN1257_c2_g1_i1_2	327.966	151.213	504.718	3.33659	1.73837	3.07603e-07	2.8998e-05	Up	19.7625	14.7021	26.5165	6.97409	5.3836	7.99893	CBJ29925.1	conserved unknown protein [Ectocarpus siliculosus]	--	--	--	--	--	--	--	--	KOG1471	Phosphatidylinositol transfer protein SEC14 and related proteins	[I]	METABOLISM	Lipid transport and metabolism	--	--	--	--	PF00650.23	CRAL/TRIO domain
TRINITY_DN8747_c0_g1_i5_1	836.367	385.854	1286.88	3.33454	1.73749	3.33401e-16	2.08149e-13	Up	26.0797	19.9577	22.2971	7.66031	6.91907	8.23349	CBJ49209.1	conserved unknown protein [Ectocarpus siliculosus]	--	--	--	--	--	--	--	--	KOG4842	Protein involved in sister chromatid separation and/or segregation	[D]	CELLULAR PROCESSES AND SIGNALING	Cell cycle control, cell division, chromosome partitioning	S	ENOG4111W00	Ubiquitin metalloprotease fusion protein	--	PF08325.13,PF09409.13,PF00627.34	WLM domain|PUB domain|UBA/TS-N domain
TRINITY_DN42239_c0_g1_i1_1	705.799	325.424	1086.17	3.33432	1.73739	3.42666e-12	1.09551e-09	Up	25.8815	29.1635	32.0529	8.45127	7.96819	12.3584	CAB1102498.1	unnamed protein product [Ectocarpus sp. CCAP 1310/34]	--	--	--	--	--	--	--	--	--	--	--	--	--	S	ENOG410YQ9T		--	--	--
TRINITY_DN7206_c1_g4_i1_1	41.9527	19.235	64.6704	3.33213	1.73644	0.00194173	0.041775	Up	2.27561	2.91119	3.5854	0.489596	1.41192	0.959976	--	--	--	--	--	--	--	--	--	--	--	--	--	--	--	--	--	--	--	--	--
TRINITY_DN41808_c0_g1_i1_1	55.903	25.8355	85.9706	3.33135	1.73611	0.000839143	0.0222755	Up	4.36675	12.9663	9.01727	3.22877	2.41446	3.02686	--	--	--	--	--	--	--	--	--	--	--	--	--	--	--	--	--	--	--	--	--
TRINITY_DN39938_c0_g1_i1_2	161.445	74.7958	248.095	3.32835	1.73481	0.000406228	0.0127651	Up	4.69934	8.13435	9.52551	4.00143	1.76695	1.69367	--	--	--	--	--	--	--	--	--	--	--	--	--	--	--	--	--	--	--	--	--
TRINITY_DN1641_c0_g1_i1_2	6553.35	3027.95	10078.8	3.32828	1.73478	0.000181468	0.00669036	Up	302.541	166.788	283.264	46.3344	80.9619	123.885	CBJ48907.1	conserved unknown protein [Ectocarpus siliculosus]	--	--	--	--	--	--	--	--	--	--	--	--	--	--	--	--	--	--	--
TRINITY_DN29466_c1_g1_i1_1	48.5541	22.377	74.7312	3.32774	1.73454	6.01815e-07	5.25421e-05	Up	2.01982	2.18841	2.65953	0.709416	0.853404	0.728381	--	--	--	--	--	--	--	--	--	--	--	--	--	--	--	--	--	--	--	--	--
TRINITY_DN24554_c0_g1_i4_1	1386.07	641.144	2131	3.32107	1.73165	1.58167e-12	5.28645e-10	Up	30.4413	35.9621	42.1444	9.18529	13.1543	13.5984	CBJ30672.1	sterol or diacylglycerol O-acyltransferase [Ectocarpus siliculosus]	--	--	--	--	--	--	--	--	--	--	--	--	--	--	--	--	--	--	--
TRINITY_DN4236_c0_g1_i4_2	246.055	113.996	378.114	3.31661	1.72971	6.60119e-06	0.000426075	Up	7.91407	4.39094	6.33935	2.19158	1.55546	2.53731	CAB1107941.1	unnamed protein product [Ectocarpus sp. CCAP 1310/34]	Q9ASQ7|SLAH2_ARATH	S-type anion channel SLAH2 OS=Arabidopsis thaliana OX=3702 GN=SLAH2 PE=2 SV=1	--	--	--	--	--	--	--	--	--	--	--	P	ENOG4111I0D	C4-dicarboxylate transporter malic acid transport protein	Cellular Component: plasma membrane (GO:0005886);|Biological Process: cellular ion homeostasis (GO:0006873);|Molecular Function: voltage-gated anion channel activity (GO:0008308);|Cellular Component: integral component of membrane (GO:0016021);	PF03595.20	Voltage-dependent anion channel
TRINITY_DN1293_c2_g1_i2_1	332.725	154.372	511.079	3.31547	1.72921	0.00187696	0.040744	Up	8.58277	3.60789	6.97309	3.56943	1.7809	1.21165	CAB1099351.1	unnamed protein product [Ectocarpus sp. CCAP 1310/34]	--	--	--	--	--	--	--	--	--	--	--	--	--	S	COG4886	leucine Rich Repeat	--	--	--
TRINITY_DN38345_c0_g1_i1_1	28.2844	13.1474	43.4214	3.31515	1.72907	0.000426316	0.0132206	Up	5.00702	3.51208	4.92483	1.69882	1.59969	1.16204	--	--	--	--	--	--	--	--	--	--	--	--	--	--	--	--	--	--	--	--	--
TRINITY_DN14291_c0_g1_i1_2	29.4684	13.6693	45.2675	3.31109	1.72731	0.000742156	0.0203145	Up	2.23678	3.73826	4.15434	1.12717	1.38216	0.822816	--	--	--	--	--	--	--	--	--	--	--	--	--	--	--	--	--	--	--	--	--
TRINITY_DN1262_c0_g3_i1_2	179.988	83.4343	276.542	3.30867	1.72625	2.45899e-09	4.31647e-07	Up	13.9547	14.7769	20.6119	5.24752	4.7316	6.43889	--	--	--	--	--	--	--	--	--	--	--	--	--	--	--	--	--	--	--	--	--
TRINITY_DN2654_c0_g1_i3_1	401.1	186.343	615.856	3.30559	1.72491	1.6079e-11	4.4522e-09	Up	15.7089	15.416	20.0837	6.27653	4.36061	6.55416	CAB1114561.1	unnamed protein product [Ectocarpus sp. CCAP 1310/34]	--	--	--	--	--	--	--	--	--	--	--	--	--	--	--	--	--	PF07719.20,PF00515.31	Tetratricopeptide repeat|Tetratricopeptide repeat
TRINITY_DN1661_c0_g1_i2_2	1269.58	589.696	1949.46	3.30444	1.72441	7.34011e-10	1.47198e-07	Up	37.7356	25.2138	35.1511	9.59331	10.3204	13.1216	CBJ25647.1	Heat shock protein 70 [Ectocarpus siliculosus]	--	--	--	--	--	--	--	--	KOG0101	Molecular chaperones HSP70/HSC70, HSP70 superfamily	[O]	CELLULAR PROCESSES AND SIGNALING	Posttranslational modification, protein turnover, chaperones	O	COG0443	Heat shock protein	--	PF00012.23	Hsp70 protein
TRINITY_DN21888_c0_g1_i1_1	56.4338	26.1263	86.7413	3.29712	1.72121	0.00238541	0.0482462	Up	12.3281	12.0631	13.2756	2.22849	3.16179	7.08617	--	--	--	--	--	--	--	--	--	--	--	--	--	--	--	--	--	--	--	--	--
TRINITY_DN21321_c0_g3_i1_1	43.5539	20.3413	66.7665	3.29606	1.72074	0.000835927	0.0222274	Up	6.44994	3.10992	5.31335	2.15315	1.52441	1.44804	--	--	--	--	--	--	--	--	--	--	--	--	--	--	--	--	--	--	--	--	--
TRINITY_DN195_c3_g1_i1_2	130.388	60.6576	200.119	3.28295	1.71499	1.55211e-07	1.55629e-05	Up	40.4952	35.1741	36.2581	9.08612	12.4974	15.9113	--	--	--	--	--	--	--	--	--	--	--	--	--	--	--	--	--	--	--	--	--
TRINITY_DN8768_c0_g1_i2_2	841.178	393.945	1288.41	3.27311	1.71066	0.000217154	0.00769316	Up	23.0699	39.337	32.5841	17.0724	9.89801	5.184	CAB1120519.1	unnamed protein product [Ectocarpus sp. CCAP 1310/34]	--	--	--	--	--	--	--	--	--	--	--	--	--	--	--	--	--	--	--
TRINITY_DN3051_c0_g1_i11_1	222.593	104.408	340.778	3.26814	1.70847	9.33335e-09	1.40359e-06	Up	9.09178	13.6387	8.67213	4.03275	2.69999	3.86576	CBJ31668.1	conserved unknown protein [Ectocarpus siliculosus]	--	--	--	--	--	--	--	--	--	--	--	--	--	--	--	--	--	PF13637.9,PF13857.9,PF12796.10	Ankyrin repeats (many copies)|Ankyrin repeats (many copies)|Ankyrin repeats (3 copies)
TRINITY_DN50175_c0_g1_i1_1	26.2871	12.2975	40.2766	3.26522	1.70718	7.20864e-05	0.00319956	Up	2.14404	2.36051	2.32042	0.690304	0.84753	0.742623	CBJ26450.1	conserved unknown protein [Ectocarpus siliculosus]	--	--	--	--	--	--	--	--	--	--	--	--	--	--	--	--	--	PF04519.16	Polymer-forming cytoskeletal
TRINITY_DN23090_c0_g1_i1_2	20.7199	9.81918	31.6206	3.25898	1.70442	0.00200503	0.0428808	Up	2.56025	3.20498	3.79633	1.57851	1.00398	0.797746	--	--	--	--	--	--	--	--	--	--	--	--	--	--	--	--	--	--	--	--	--
TRINITY_DN4594_c1_g2_i2_1	86.6197	40.5873	132.652	3.257	1.70354	0.000276579	0.00937359	Up	8.17164	7.63425	5.90185	1.61948	3.77271	1.98164	CAB1104135.1	unnamed protein product [Ectocarpus sp. CCAP 1310/34]	--	--	--	--	--	--	--	--	--	--	--	--	--	--	--	--	--	--	--
TRINITY_DN5216_c0_g1_i1_1	2399.94	1128.14	3671.75	3.25482	1.70258	2.54762e-18	2.13413e-15	Up	35.1519	58.3064	43.3641	15.9287	15.3198	14.9212	CAB1106940.1	unnamed protein product, partial [Ectocarpus sp. CCAP 1310/34]	--	--	--	--	--	--	--	--	--	--	--	--	--	--	--	--	--	--	--
TRINITY_DN1173_c0_g1_i35_2	1522.4	715.838	2328.97	3.25325	1.70188	1.273e-06	0.000102115	Up	29.8022	18.6138	41.0819	10.4646	8.99122	11.1739	CBJ30691.1	conserved unknown protein [Ectocarpus siliculosus]	Q0JHU7|MB3R2_ORYSJ	Transcription factor MYB3R-2 OS=Oryza sativa subsp. japonica OX=39947 GN=MYB3R-2 PE=2 SV=1	--	--	--	--	--	--	KOG0048	Transcription factor, Myb superfamily	[K]	INFORMATION STORAGE AND PROCESSING	Transcription	O	COG0694	metallo-sulfur cluster assembly	Cellular Component: nucleus (GO:0005634);|Biological Process: response to cold (GO:0009409);|Molecular Function: sequence-specific DNA binding (GO:0043565);|Biological Process: positive regulation of transcription, DNA-templated (GO:0045893);|Biological Process: positive regulation of response to salt stress (GO:1901002);|Biological Process: positive regulation of response to water deprivation (G…	PF00249.34,PF13921.9	Myb-like DNA-binding domain|Myb-like DNA-binding domain	1F	MYB
TRINITY_DN6680_c0_g2_i6_1	746.873	352.237	1141.51	3.24092	1.6964	1.70388e-14	7.32202e-12	Up	16.4769	13.5349	18.3396	5.89387	4.72125	5.97103	CBJ30517.1	Sulfatase-modifying factor 2 precursor [Ectocarpus siliculosus]	--	--	--	--	--	--	--	--	--	--	--	--	--	S	COG1262	Sulphatase-modifying factor protein	--	--	--
TRINITY_DN7721_c2_g1_i1_1	37.0569	17.4156	56.6983	3.23022	1.69163	9.27485e-05	0.00390701	Up	3.10127	4.39356	4.56849	1.11923	1.26108	1.7264	CAB1112836.1	unnamed protein product [Ectocarpus sp. CCAP 1310/34]	--	--	--	--	--	--	--	--	--	--	--	--	--	--	--	--	--	--	--
TRINITY_DN11_c3_g6_i1_2	910.755	430.735	1390.78	3.22667	1.69004	0.000471256	0.0142601	Up	243.084	184.481	244.998	34.283	83.2253	112.32	--	--	--	--	--	--	--	--	--	--	--	--	--	--	--	--	--	--	--	--	--
TRINITY_DN22308_c0_g1_i1_1	24.5845	11.6116	37.5573	3.21757	1.68597	0.000159728	0.00605413	Up	1.82601	1.91525	1.87449	0.585593	0.61112	0.709304	--	--	--	--	--	--	--	--	--	--	--	--	--	--	--	--	--	--	--	--	--
TRINITY_DN419_c0_g1_i5_1	1840.66	874.153	2807.16	3.21235	1.68363	5.62928e-15	2.60514e-12	Up	28.8857	33.056	41.1288	13.9977	9.66617	11.8691	CAB1120602.1	ABC [Ectocarpus sp. CCAP 1310/34]	D0MYB4|EF3_PHYIT	Elongation factor 3 OS=Phytophthora infestans (strain T30-4) OX=403677 GN=TEF3 PE=1 SV=1	--	--	--	--	--	--	KOG0062	ATPase component of ABC transporters with duplicated ATPase domains/Translation elongation factor EF-3b	[EJ]	METABOLISM|INFORMATION STORAGE AND PROCESSING	Amino acid transport and metabolism |Translation, ribosomal structure and biogenesis	S	COG0488	(ABC) transporter	--	PF00005.30,PF13304.9,PF02463.22,PF13401.9,PF13604.9	ABC transporter|AAA domain, putative AbiEii toxin, Type IV TA system|RecF/RecN/SMC N terminal domain|AAA domain|AAA domain
TRINITY_DN5960_c0_g2_i1_2	56.7852	26.9068	86.6635	3.2116	1.68329	0.000211496	0.00752089	Up	6.6584	15.1271	9.16994	3.0111	3.40928	3.9811	--	--	--	--	--	--	--	--	--	--	--	--	--	--	--	--	--	--	--	--	--
TRINITY_DN1288_c0_g1_i10_2	1526.37	725.492	2327.25	3.20614	1.68084	2.61286e-06	0.000192769	Up	27.9155	31.8656	31.8117	6.5809	9.54101	15.2523	CBJ28533.1	conserved unknown protein [Ectocarpus siliculosus]	--	--	--	--	--	--	--	--	--	--	--	--	--	S	COG4886	leucine Rich Repeat	--	PF02415.20	Chlamydia polymorphic membrane protein (Chlamydia_PMP) repeat
TRINITY_DN622_c0_g1_i43_1	611.045	290.542	931.548	3.20327	1.67955	1.16727e-19	1.11953e-16	Up	10.0736	13.0673	13.0095	4.0101	3.67675	4.74027	CBJ27176.1	conserved unknown protein [Ectocarpus siliculosus]	--	--	--	--	--	--	--	--	--	--	--	--	--	S	ENOG411282N		--	--	--
TRINITY_DN1218_c0_g1_i4_2	357.656	170.366	544.946	3.20081	1.67844	6.81504e-10	1.38345e-07	Up	18.9457	14.0316	21.5236	7.05202	6.49554	5.45208	CBN75087.1	conserved unknown protein [Ectocarpus siliculosus]	--	--	--	--	--	--	--	--	--	--	--	--	--	--	--	--	--	--	--
TRINITY_DN1972_c0_g2_i1_1	339.296	161.506	517.085	3.19845	1.67737	2.84162e-05	0.00147377	Up	16.569	31.6924	33.8991	8.04656	7.15627	12.8713	CBN74082.1	putative lipase [Ectocarpus siliculosus]	Q5VKJ7|OBL1_RICCO	Triacylglycerol lipase OBL1 OS=Ricinus communis OX=3988 GN=OBL1 PE=1 SV=1	--	--	--	--	--	--	KOG4569	Predicted lipase	[I]	METABOLISM	Lipid transport and metabolism	S	COG3675	Lipase class 3 family protein	--	PF01764.28	Lipase (class 3)
TRINITY_DN6983_c1_g1_i2_1	48.4095	23.1215	73.6975	3.17945	1.66878	0.00125778	0.0303908	Up	7.2644	5.66898	3.40191	1.50978	2.42539	1.7577	CAB1105107.1	unnamed protein product [Ectocarpus sp. CCAP 1310/34]	--	--	--	--	--	--	--	--	--	--	--	--	--	--	--	--	--	--	--
TRINITY_DN35853_c0_g1_i1_2	24.7821	11.7926	37.7716	3.17755	1.66791	0.0010152	0.0257213	Up	3.35682	4.21598	3.11644	0.933759	1.00096	1.70802	--	--	--	--	--	--	--	--	--	--	--	--	--	--	--	--	--	--	--	--	--
TRINITY_DN6064_c0_g1_i27_1	1442.94	694.394	2191.5	3.15611	1.65815	3.67864e-46	4.05742e-42	Up	17.2587	22.0645	21.507	7.38054	6.80965	7.07464	CBJ26111.1	expressed unknown protein [Ectocarpus siliculosus]	--	--	--	--	--	--	--	--	--	--	--	--	--	--	--	--	--	--	--
TRINITY_DN21826_c0_g1_i3_2	89.3131	42.9787	135.647	3.15415	1.65725	0.000476796	0.0143817	Up	4.62584	13.464	10.4668	3.20668	3.49223	3.12284	--	--	--	--	--	--	--	--	--	--	--	--	--	--	--	--	--	--	--	--	--
TRINITY_DN5461_c0_g1_i5_1	23.1069	11.1873	35.0265	3.14567	1.65337	0.000545251	0.0159733	Up	2.23512	2.55984	1.82716	0.877203	0.671861	0.77918	CBJ31053.1	violaxanthin de-epoxidase-related protein of unknown function [Ectocarpus siliculosus]	--	--	--	--	--	--	--	--	--	--	--	--	--	--	--	--	--	--	--
TRINITY_DN15749_c0_g2_i1_1	91.0809	44.044	138.118	3.14064	1.65106	0.00109416	0.0272727	Up	3.1082	5.98366	4.75974	1.83811	2.20292	0.809205	KAG7360417.1	sodium:dicarboxylate symporter [Nitzschia inconspicua]	--	--	--	--	--	--	--	--	KOG3787	Glutamate/aspartate and neutral amino acid transporters	[E]	METABOLISM	Amino acid transport and metabolism	C	COG1301	sodium dicarboxylate symporter	--	PF00375.21	Sodium:dicarboxylate symporter family
TRINITY_DN9546_c0_g1_i1_1	271.379	131.111	411.647	3.13646	1.64914	0.000232998	0.00811972	Up	13.9973	6.04874	10.8576	2.84708	4.5031	3.68183	CAB1112270.1	unnamed protein product [Ectocarpus sp. CCAP 1310/34]	Q9FK04|WSD10_ARATH	Wax ester synthase/diacylglycerol acyltransferase 10 OS=Arabidopsis thaliana OX=3702 GN=WSD10 PE=2 SV=1	--	--	--	--	--	--	--	--	--	--	--	S	ENOG410ZXQW	O-acyltransferase (WSD1-like) family protein	--	PF06974.16,PF03007.19	WS/DGAT C-terminal domain|Wax ester synthase-like Acyl-CoA acyltransferase domain
TRINITY_DN466_c0_g4_i1_1	21.0841	10.2124	31.9559	3.13526	1.64859	0.00126465	0.030489	Up	1.85966	1.75311	2.33297	0.783196	0.524069	0.793279	--	--	--	--	--	--	--	--	--	--	--	--	--	--	--	--	--	--	--	--	--
TRINITY_DN926_c0_g2_i1_1	135.413	65.7167	205.108	3.12875	1.64559	0.00021464	0.00761631	Up	12.7585	17.3724	24.0741	8.90103	3.75582	6.52369	CAB1121413.1	unnamed protein product [Ectocarpus sp. CCAP 1310/34]	Q38997|KIN10_ARATH	SNF1-related protein kinase catalytic subunit alpha KIN10 OS=Arabidopsis thaliana OX=3702 GN=KIN10 PE=1 SV=3	--	--	--	--	--	--	KOG0583	Serine/threonine protein kinase	[T]	CELLULAR PROCESSES AND SIGNALING	Signal transduction mechanisms	T	COG0515	Serine Threonine protein kinase	--	PF00069.28,PF07714.20	Protein kinase domain|Protein tyrosine and serine/threonine kinase
TRINITY_DN5957_c0_g4_i1_1	145.566	70.4817	220.651	3.12623	1.64442	2.3535e-11	6.35713e-09	Up	18.059	15.5455	20.3201	6.29765	6.23413	6.54307	--	--	--	--	--	--	--	--	--	--	--	--	--	--	--	--	--	--	--	--	--
TRINITY_DN2254_c0_g1_i4_2	356.819	173.286	540.353	3.12192	1.64243	8.90247e-05	0.00378446	Up	25.6413	67.2563	42.6162	21.124	14.2395	12.1543	--	--	--	--	--	--	--	--	--	--	--	--	--	--	--	--	--	--	--	--	--
TRINITY_DN2608_c3_g1_i1_1	3497.64	1699.26	5296.02	3.11589	1.63964	7.64193e-10	1.52788e-07	Up	120.971	106.315	123.849	32.788	37.6548	54.2349	CBN77685.1	ribulose-phosphate 3-epimerase [Ectocarpus siliculosus]	Q9SE42|RPE1_ORYSJ	Ribulose-phosphate 3-epimerase, cytoplasmic isoform OS=Oryza sativa subsp. japonica OX=39947 GN=Os09g0505700 PE=1 SV=1	--	--	--	--	--	--	KOG3111	D-ribulose-5-phosphate 3-epimerase	[G]	METABOLISM	Carbohydrate transport and metabolism	G	COG0036	ribulose-phosphate 3-epimerase activity	Molecular Function: ribulose-phosphate 3-epimerase activity (GO:0004750);|Cellular Component: cytosol (GO:0005829);|Biological Process: pentose-phosphate shunt, non-oxidative branch (GO:0009052);|Biological Process: pentose catabolic process (GO:0019323);|Biological Process: cellular carbohydrate metabolic process (GO:0044262);|Molecular Function: metal ion binding (GO:0046872);	PF00834.22	Ribulose-phosphate 3 epimerase family
TRINITY_DN6134_c0_g3_i2_2	433.588	211.118	656.058	3.11084	1.63731	0.000177935	0.00659686	Up	8.00344	10.2819	17.6684	6.20749	3.64783	2.97189	CAB1120692.1	unnamed protein product [Ectocarpus sp. CCAP 1310/34]	Q0DIV0|HEMH2_ORYSJ	Ferrochelatase-2, chloroplastic OS=Oryza sativa subsp. japonica OX=39947 GN=Os05g0361200 PE=2 SV=1	204/359(56.82)	K01772	hemH, FECH	protoporphyrin/coproporphyrin ferrochelatase [EC:4.99.1.1 4.99.1.9]	ko00860	Porphyrin and chlorophyll metabolism	KOG1321	Protoheme ferro-lyase (ferrochelatase)	[H]	METABOLISM	Coenzyme transport and metabolism	H	COG0276	Catalyzes the ferrous insertion into protoporphyrin IX (By similarity)	Molecular Function: ferrochelatase activity (GO:0004325);|Cellular Component: mitochondrion (GO:0005739);|Biological Process: heme biosynthetic process (GO:0006783);|Cellular Component: chloroplast (GO:0009507);	PF00762.22	Ferrochelatase			hemH, FECH
TRINITY_DN18746_c1_g1_i1_1	76.4961	37.1923	115.8	3.10669	1.63538	0.000500264	0.0149668	Up	12.635	6.55308	8.42744	2.90451	2.7765	4.23968	--	--	--	--	--	--	--	--	--	--	--	--	--	--	--	--	--	--	--	--	--
TRINITY_DN18245_c0_g1_i2_1	39.0187	19.0385	58.9989	3.10172	1.63307	2.92774e-05	0.00150663	Up	5.26223	7.99711	5.43316	2.24979	2.15159	2.16884	--	--	--	--	--	--	--	--	--	--	--	--	--	--	--	--	--	--	--	--	--
TRINITY_DN2699_c0_g1_i1_1	86.3465	42.2989	130.394	3.10131	1.63288	7.73056e-05	0.00339028	Up	2.95163	4.36996	3.92329	1.92114	1.32847	0.813981	CAB1112429.1	unnamed protein product [Ectocarpus sp. CCAP 1310/34]	--	--	--	--	--	--	--	--	--	--	--	--	--	--	--	--	--	--	--
TRINITY_DN1252_c1_g1_i1_1	266.591	130.185	402.997	3.10022	1.63237	4.83732e-05	0.00230305	Up	13.0625	7.77859	8.61912	4.72584	2.39052	3.58777	CBJ29745.1	conserved unknown protein [Ectocarpus siliculosus]	--	--	--	--	--	--	--	--	--	--	--	--	--	--	--	--	--	PF06414.15,PF02389.18	Zeta toxin|Cornifin (SPRR) family
TRINITY_DN1137_c1_g1_i1_1	825.369	402.632	1248.11	3.09737	1.63104	9.9343e-05	0.0041322	Up	13.7924	13.485	19.2468	2.90064	7.27917	6.32176	CAB1113376.1	unnamed protein product [Ectocarpus sp. CCAP 1310/34]	--	--	--	--	--	--	--	--	--	--	--	--	--	--	--	--	--	--	--
TRINITY_DN1599_c0_g1_i5_1	336.985	164.644	509.326	3.09569	1.63026	7.53482e-09	1.16505e-06	Up	6.80822	8.69952	4.85579	2.59847	2.50547	2.16883	--	--	--	--	--	--	--	--	--	--	--	--	--	--	--	--	--	--	--	--	--
TRINITY_DN995_c0_g1_i5_1	196.999	96.3308	297.666	3.09447	1.62969	9.33415e-10	1.82217e-07	Up	16.6755	23.6241	15.3565	7.19839	7.14822	5.56994	CAB1105760.1	unnamed protein product [Ectocarpus sp. CCAP 1310/34]	--	--	--	--	--	--	--	--	--	--	--	--	--	--	--	--	--	--	--
TRINITY_DN12449_c0_g3_i5_1	2431.94	1187.73	3676.15	3.0944	1.62966	1.49009e-20	1.72887e-17	Up	162.811	140.632	184.674	56.3006	60.0016	58.6777	CBN76562.1	conserved unknown protein [Ectocarpus siliculosus]	--	--	--	--	--	--	--	--	--	--	--	--	--	S	COG0121	Glutamine amidotransferase	--	PF13230.9,PF13522.9	Glutamine amidotransferases class-II|Glutamine amidotransferase domain
TRINITY_DN39_c1_g1_i23_1	4203.91	2054.98	6352.83	3.09241	1.62873	4.48377e-12	1.41298e-09	Up	119.592	125.077	116.284	58.0091	37.5257	34.361	CBJ25974.1	Flavin-binding monooxygenase-like subfamily [Ectocarpus siliculosus]	Q9FWW9|GSXL2_ARATH	Flavin-containing monooxygenase FMO GS-OX-like 2 OS=Arabidopsis thaliana OX=3702 GN=At1g12200 PE=2 SV=1	--	--	--	--	--	--	KOG1399	Flavin-containing monooxygenase	[Q]	METABOLISM	Secondary metabolites biosynthesis, transport and catabolism	P	COG2072	Monooxygenase	Molecular Function: monooxygenase activity (GO:0004497);|Molecular Function: N,N-dimethylaniline monooxygenase activity (GO:0004499);|Molecular Function: flavin adenine dinucleotide binding (GO:0050660);|Molecular Function: NADP binding (GO:0050661);|Biological Process: defense response to fungus (GO:0050832);	PF00743.22,PF13738.9,PF13434.9,PF07992.17	Flavin-binding monooxygenase-like|Pyridine nucleotide-disulphide oxidoreductase|L-lysine 6-monooxygenase/L-ornithine 5-monooxygenase|Pyridine nucleotide-disulphide oxidoreductase
TRINITY_DN6315_c0_g1_i5_1	253.338	123.962	382.715	3.09191	1.6285	1.2289e-05	0.0007271	Up	13.0698	9.11208	16.4641	6.08404	3.47346	4.43999	CBN78327.1	expressed unknown protein [Ectocarpus siliculosus]	--	--	--	--	--	--	--	--	--	--	--	--	--	--	--	--	--	--	--
TRINITY_DN12621_c0_g1_i1_1	135.134	66.0827	204.186	3.09147	1.62829	1.8704e-09	3.40991e-07	Up	7.61604	8.26602	8.3796	3.15645	2.12227	3.39447	CBJ31045.1	conserved unknown protein [Ectocarpus siliculosus]	--	--	--	--	--	--	--	--	--	--	--	--	--	--	--	--	--	--	--
TRINITY_DN1448_c0_g1_i10_1	509.697	249.03	770.364	3.08884	1.62707	6.23711e-07	5.40969e-05	Up	17.8048	15.188	14.5603	3.80661	6.00811	7.19278	CBJ48768.1	Heat shock protein 40 like protein [Ectocarpus siliculosus]	Q5JNB5|DJC15_ORYSJ	DnaJ protein P58IPK homolog B OS=Oryza sativa subsp. japonica OX=39947 GN=P58B PE=1 SV=1	--	--	--	--	--	--	KOG0624	dsRNA-activated protein kinase inhibitor P58, contains TPR and DnaJ domains	[V]	CELLULAR PROCESSES AND SIGNALING	Defense mechanisms	O	COG2214	DNAj domain protein	Cellular Component: endoplasmic reticulum lumen (GO:0005788);	PF07719.20,PF13414.9,PF00515.31,PF13432.9,PF13181.9,PF13424.9,PF13428.9,PF13174.9,PF14559.9,PF13176.9,PF13371.9,PF10516.12,PF12895.10,PF00226.34	Tetratricopeptide repeat|TPR repeat|Tetratricopeptide repeat|Tetratricopeptide repeat|Tetratricopeptide repeat|Tetratricopeptide repeat|Tetratricopeptide repeat|Tetratricopeptide repeat|Tetratricopeptide repeat|Tetratricopeptide repeat|Tetratricopeptide repeat|SHNi-TPR|Anaphase-promoting complex, cyclosome, subunit 3|DnaJ domain
TRINITY_DN46434_c0_g1_i1_1	70.4361	34.2931	106.579	3.08878	1.62704	6.9869e-05	0.00313053	Up	7.5881	7.2767	7.5212	1.73212	3.71286	2.51797	--	--	--	--	--	--	--	--	--	--	--	--	--	--	--	--	--	--	--	--	--
TRINITY_DN5848_c0_g1_i2_1	142.556	69.7153	215.397	3.08283	1.62425	1.31812e-06	0.000104593	Up	10.2355	9.74823	16.1712	3.98705	4.0432	4.91821	--	--	--	--	--	--	--	--	--	--	--	--	--	--	--	--	--	--	--	--	--
TRINITY_DN9068_c3_g1_i1_1	103.325	50.5908	156.059	3.08215	1.62394	1.87664e-05	0.00103737	Up	9.05315	18.0271	17.8149	5.34761	4.62423	5.95434	--	--	--	--	--	--	--	--	--	--	--	--	--	--	--	--	--	--	--	--	--
TRINITY_DN33426_c0_g3_i4_1	269.41	132.093	406.727	3.07963	1.62275	0.00153495	0.0350039	Up	15.6075	14.581	6.08159	4.68906	2.71053	5.72081	CAB1104922.1	unnamed protein product [Ectocarpus sp. CCAP 1310/34]	--	--	--	--	--	--	--	--	--	--	--	--	--	--	--	--	--	PF13359.9,PF04827.17	DDE superfamily endonuclease|Plant transposon protein
TRINITY_DN15492_c0_g2_i16_1	372.81	182.953	562.667	3.07951	1.6227	0.000316281	0.0103834	Up	4.59513	11.7387	6.75175	3.9924	1.99407	2.23247	AIT70163.1	malate dehydrogenase [Sargassum muticum]	Q9FSF0|MDH_TOBAC	Malate dehydrogenase OS=Nicotiana tabacum OX=4097 GN=MD1 PE=1 SV=1	134/289(46.37)	K00025	MDH1	malate dehydrogenase [EC:1.1.1.37]	ko00020|ko00270|ko00620|ko00630|ko00710	Citrate cycle (TCA cycle)|Cysteine and methionine metabolism|Pyruvate metabolism|Glyoxylate and dicarboxylate metabolism|Carbon fixation in photosynthetic organisms	KOG1496	Malate dehydrogenase	[C]	METABOLISM	Energy production and conversion	C	COG0039	Catalyzes the reversible oxidation of malate to oxaloacetate (By similarity)	Cellular Component: cytoplasm (GO:0005737);|Biological Process: carbohydrate metabolic process (GO:0005975);|Biological Process: tricarboxylic acid cycle (GO:0006099);|Biological Process: malate metabolic process (GO:0006108);|Molecular Function: L-malate dehydrogenase activity (GO:0030060);	PF00056.26,PF02866.21	lactate/malate dehydrogenase, NAD binding domain|lactate/malate dehydrogenase, alpha/beta C-terminal domain			MDH1
TRINITY_DN29670_c0_g1_i1_2	63.7	31.2073	96.1928	3.079	1.62246	0.000192585	0.00700194	Up	4.46631	10.2137	6.48528	2.4194	2.30034	2.76966	--	--	--	--	--	--	--	--	--	--	--	--	--	--	--	--	--	--	--	--	--
TRINITY_DN6624_c2_g1_i1_1	545.091	267.56	822.623	3.07606	1.62108	1.60703e-15	8.50802e-13	Up	9.66922	8.15262	9.92217	3.69023	2.85655	3.49018	CAB1113094.1	unnamed protein product [Ectocarpus sp. CCAP 1310/34]	--	--	--	--	--	--	--	--	--	--	--	--	--	S	ENOG410YPBF		--	--	--
TRINITY_DN738_c0_g3_i2_2	2878.32	1412.6	4344.03	3.07522	1.62069	0.000615446	0.0175254	Up	12.2576	37.7249	46.3843	12.4203	11.8834	9.87745	CBN73984.1	polymorphic Outer membrane protein G/I family [Ectocarpus siliculosus]	--	--	--	--	--	--	--	--	--	--	--	--	--	--	--	--	--	--	--
TRINITY_DN47067_c0_g1_i1_1	55.7868	27.2651	84.3085	3.07177	1.61907	0.00132582	0.0315159	Up	4.94576	6.37871	5.98999	1.34646	1.54292	3.24528	CBN75018.1	hypothetical protein Esi_0064_0068 [Ectocarpus siliculosus]	--	--	--	--	--	--	--	--	--	--	--	--	--	--	--	--	--	--	--
TRINITY_DN26840_c0_g2_i1_1	40.2995	19.8323	60.7667	3.06819	1.61739	0.000554991	0.0162012	Up	3.14708	4.58003	6.26535	1.83815	1.88997	1.26703	--	--	--	--	--	--	--	--	--	--	--	--	--	--	--	--	--	--	--	--	--
TRINITY_DN17057_c0_g1_i43_1	5699	2805.13	8592.88	3.06295	1.61492	2.2451e-05	0.0011982	Up	110.583	67.5517	91.6754	22.3365	29.8567	45.7905	CAB1120070.1	unnamed protein product [Ectocarpus sp. CCAP 1310/34]	Q1PFB9|AGC17_ARATH	Serine/threonine-protein kinase AGC1-7 OS=Arabidopsis thaliana OX=3702 GN=AGC1-7 PE=1 SV=1	--	--	--	--	--	--	KOG0610	Putative serine/threonine protein kinase	[R]	POORLY CHARACTERIZED	General function prediction only	T	ENOG410XQ0C	serine threonine-protein kinase	Molecular Function: protein serine/threonine kinase activity (GO:0004674);|Molecular Function: ATP binding (GO:0005524);|Cellular Component: nucleus (GO:0005634);|Cellular Component: cytoplasm (GO:0005737);|Cellular Component: plasma membrane (GO:0005886);|Biological Process: protein phosphorylation (GO:0006468);|Molecular Function: kinase activity (GO:0016301);|Biological Process: regulation of …	PF00069.28,PF07714.20	Protein kinase domain|Protein tyrosine and serine/threonine kinase
TRINITY_DN2705_c0_g2_i10_2	1259.34	620.781	1897.91	3.05606	1.61167	2.16386e-13	8.18284e-11	Up	18.3175	24.5509	29.0456	8.26043	7.93319	9.69864	CAB1120509.1	unnamed protein product [Ectocarpus sp. CCAP 1310/34]	--	--	--	--	--	--	--	--	--	--	--	--	--	S	ENOG411282N		--	--	--
TRINITY_DN2754_c0_g1_i7_2	126.454	62.2545	190.654	3.04722	1.6075	1.03207e-05	0.000622044	Up	11.7346	15.3724	17.4614	3.50206	6.10104	6.39267	--	--	--	--	--	--	--	--	--	--	--	--	--	--	--	--	--	--	--	--	--
TRINITY_DN2922_c0_g1_i14_2	551.477	272.663	830.291	3.04646	1.60713	9.51902e-05	0.00398955	Up	4.81367	6.58071	8.88614	3.15409	1.35883	2.84166	CAB1096057.1	unnamed protein product [Ectocarpus sp. CCAP 1310/34]	--	--	--	--	--	--	--	--	KOG0619	FOG: Leucine rich repeat	[R]	POORLY CHARACTERIZED	General function prediction only	--	--	--	--	PF13855.9,PF08477.16,PF12799.10,PF16095.8	Leucine rich repeat|Ras of Complex, Roc, domain of DAPkinase|Leucine Rich repeats (2 copies)|C-terminal of Roc, COR, domain
TRINITY_DN9038_c0_g1_i1_2	575.292	284.563	866.021	3.04261	1.60531	7.75834e-15	3.49273e-12	Up	24.6018	25.8916	32.6277	10.4791	8.59474	11.1635	CAB1102011.1	unnamed protein product [Ectocarpus sp. CCAP 1310/34]	--	--	--	--	--	--	--	--	--	--	--	--	--	--	--	--	--	--	--
TRINITY_DN48380_c0_g1_i1_1	43.4317	21.3657	65.4977	3.03874	1.60347	0.00196533	0.0422071	Up	4.69334	4.9288	4.32453	0.818191	2.38359	1.77809	--	--	--	--	--	--	--	--	--	--	--	--	--	--	--	--	--	--	--	--	--
TRINITY_DN878_c0_g1_i1_1	5323.04	2635.97	8010.11	3.03859	1.6034	1.5677e-21	2.03426e-18	Up	161.429	155.032	172.767	60.3705	50.6202	67.4533	CBN76490.1	conserved unknown protein [Ectocarpus siliculosus]	--	--	--	--	--	--	--	--	--	--	--	--	--	S	ENOG410YQ9T		--	--	--
TRINITY_DN21790_c0_g1_i11_2	3337.94	1657.63	5018.25	3.02693	1.59786	9.41683e-08	1.01496e-05	Up	95.8438	63.1352	76.7882	24.803	25.3237	36.6172	CAB1112766.1	unnamed protein product, partial [Ectocarpus sp. CCAP 1310/34]	Q9LDI3|CIPKO_ARATH	CBL-interacting serine/threonine-protein kinase 24 OS=Arabidopsis thaliana OX=3702 GN=CIPK24 PE=1 SV=1	--	--	--	--	--	--	KOG0583	Serine/threonine protein kinase	[T]	CELLULAR PROCESSES AND SIGNALING	Signal transduction mechanisms	T	COG0515	Serine Threonine protein kinase	Molecular Function: protein kinase activity (GO:0004672);|Molecular Function: protein serine/threonine kinase activity (GO:0004674);|Molecular Function: ATP binding (GO:0005524);|Cellular Component: nucleus (GO:0005634);|Cellular Component: cytoplasm (GO:0005737);|Biological Process: protein phosphorylation (GO:0006468);|Biological Process: response to salt stress (GO:0009651);|Cellular Component…	PF00069.28,PF07714.20	Protein kinase domain|Protein tyrosine and serine/threonine kinase
TRINITY_DN11108_c2_g1_i1_1	24.1635	11.9774	36.3497	3.02384	1.59638	0.000586248	0.0168462	Up	1.6647	1.7269	2.12146	0.634372	0.604711	0.753273	--	--	--	--	--	--	--	--	--	--	--	--	--	--	--	--	--	--	--	--	--
TRINITY_DN1362_c0_g1_i2_1	555.97	277.011	834.929	3.01857	1.59386	2.98943e-05	0.0015336	Up	49.1155	44.8635	42.8348	26.2092	14.0582	10.5277	--	--	--	--	--	--	--	--	--	--	--	--	--	--	--	--	--	--	--	--	--
TRINITY_DN3245_c0_g1_i6_1	222.915	111.052	334.778	3.01745	1.59333	4.79711e-09	7.83859e-07	Up	5.78466	7.88157	4.62528	2.37067	2.24948	2.07405	CAB1114429.1	unnamed protein product [Ectocarpus sp. CCAP 1310/34]	--	--	--	--	--	--	--	--	--	--	--	--	--	--	--	--	--	PF05725.15	FNIP Repeat
TRINITY_DN129_c0_g1_i4_1	1434.1	714.692	2153.5	3.01247	1.59095	3.77556e-18	3.01035e-15	Up	22.2141	22.2	26.8491	8.80842	7.50951	9.86863	CBN75278.1	conserved unknown protein [Ectocarpus siliculosus]	Q8RY22|DEGP7_ARATH	Protease Do-like 7 OS=Arabidopsis thaliana OX=3702 GN=DEGP7 PE=2 SV=1	--	--	--	--	--	--	KOG1421	Predicted signaling-associated protein (contains a PDZ domain)	[R]	POORLY CHARACTERIZED	General function prediction only	O	COG0265	Serine protease	Molecular Function: serine-type endopeptidase activity (GO:0004252);|Cellular Component: cytosol (GO:0005829);|Molecular Function: peptidase activity (GO:0008233);|Cellular Component: chloroplast (GO:0009507);|Biological Process: photoinhibition (GO:0010205);	PF12812.10,PF13365.9,PF02163.25,PF13180.9,PF17820.4,PF00595.27	PDZ-like domain|Trypsin-like peptidase domain|Peptidase family M50|PDZ domain|PDZ domain|PDZ domain
TRINITY_DN50_c0_g1_i4_2	14371	7164.67	21577.4	3.0114	1.59043	2.73674e-16	1.75837e-13	Up	473.101	421.937	432.611	135.918	180.626	171.886	--	--	--	--	--	--	--	--	--	--	--	--	--	--	--	--	--	--	--	--	--
TRINITY_DN45294_c0_g1_i1_1	543.819	271.558	816.08	3.00336	1.58658	4.05852e-45	3.35731e-41	Up	18.6278	21.1301	19.1599	7.22334	7.33592	7.11494	CAB1096875.1	unnamed protein product [Ectocarpus sp. CCAP 1310/34]	--	--	--	--	--	--	--	--	KOG2816	Predicted transporter ADD1 (major facilitator superfamily)	[R]	POORLY CHARACTERIZED	General function prediction only	G	ENOG410ZVCA	solute carrier family 46	--	PF07690.19	Major Facilitator Superfamily
TRINITY_DN164_c1_g1_i2_1	297.923	149.343	446.503	2.99896	1.58446	2.17699e-08	2.92823e-06	Up	7.81103	9.90104	7.73955	4.27953	2.43471	2.7171	CAB1098339.1	unnamed protein product [Ectocarpus sp. CCAP 1310/34]	Q8RWE8|GGAP1_ARATH	GDP-L-galactose phosphorylase 1 OS=Arabidopsis thaliana OX=3702 GN=VTC2 PE=1 SV=1	64/221(28.96)	K14190	VTC2_5	GDP-L-galactose phosphorylase [EC:2.7.7.69]	ko00053	Ascorbate and aldarate metabolism	KOG2720	Predicted hydrolase (HIT family)	[R]	POORLY CHARACTERIZED	General function prediction only	S	ENOG4111FR6	GDP-D-glucose phosphorylase	Molecular Function: nucleotide binding (GO:0000166);|Molecular Function: guanyl-nucleotide exchange factor activity (GO:0005085);|Cellular Component: nucleus (GO:0005634);|Cellular Component: cytoplasm (GO:0005737);|Biological Process: glucose metabolic process (GO:0006006);|Molecular Function: mannose-1-phosphate guanylyltransferase (GDP) activity (GO:0008928);|Biological Process: response to he…	--	--			VTC2_5
TRINITY_DN21575_c0_g1_i6_2	458.223	229.136	687.309	2.99788	1.58394	0.000598242	0.0171387	Up	16.718	9.7862	28.5111	5.83994	6.56893	7.97161	CBN79902.1	conserved unknown protein [Ectocarpus siliculosus]	Q940M4|OCT7_ARATH	Organic cation/carnitine transporter 7 OS=Arabidopsis thaliana OX=3702 GN=OCT7 PE=2 SV=1	--	--	--	--	--	--	KOG0253	Synaptic vesicle transporter SV2 (major facilitator superfamily)	[R]	POORLY CHARACTERIZED	General function prediction only	G	ENOG410ZVDQ	SV2 related protein homolog	Molecular Function: ATP binding (GO:0005524);|Cellular Component: plasma membrane (GO:0005886);|Cellular Component: integral component of membrane (GO:0016021);|Molecular Function: nicotinate transmembrane transporter activity (GO:0090416);|Molecular Function: N-methylnicotinate transmembrane transporter activity (GO:0090417);|Biological Process: nicotinate transport (GO:2001142);|Biological Proc…	PF00083.27,PF07690.19	Sugar (and other) transporter|Major Facilitator Superfamily
TRINITY_DN18448_c0_g1_i3_2	3033.95	1519.72	4548.18	2.99351	1.58184	6.87492e-07	5.89338e-05	Up	106.062	178.439	135.658	71.09	35.3742	48.3667	CBN74340.1	Glutathione reductase [Ectocarpus siliculosus]	P80461|GSHRP_TOBAC	Glutathione reductase, chloroplastic (Fragment) OS=Nicotiana tabacum OX=4097 GN=GOR PE=1 SV=1	245/459(53.38)	K00383	GSR, gor	glutathione reductase (NADPH) [EC:1.8.1.7]	ko00480	Glutathione metabolism	KOG0405	Pyridine nucleotide-disulphide oxidoreductase	[Q]	METABOLISM	Secondary metabolites biosynthesis, transport and catabolism	C	COG1249	dihydrolipoyl dehydrogenase	Molecular Function: glutathione-disulfide reductase activity (GO:0004362);|Biological Process: glutathione metabolic process (GO:0006749);|Molecular Function: electron transfer activity (GO:0009055);|Cellular Component: chloroplast (GO:0009507);|Biological Process: cell redox homeostasis (GO:0045454);|Molecular Function: flavin adenine dinucleotide binding (GO:0050660);|Molecular Function: NADP b…	PF07992.17,PF02852.25,PF00070.30,PF13738.9,PF12831.10,PF00890.27,PF03486.17	Pyridine nucleotide-disulphide oxidoreductase|Pyridine nucleotide-disulphide oxidoreductase, dimerisation domain|Pyridine nucleotide-disulphide oxidoreductase|Pyridine nucleotide-disulphide oxidoreductase|FAD dependent oxidoreductase|FAD binding domain|HI0933-like protein			GSR, gor
TRINITY_DN6297_c0_g1_i2_2	232.605	116.219	348.991	2.99346	1.58182	1.13947e-06	9.26388e-05	Up	12.3266	13.4678	11.2926	2.96756	5.39282	5.25311	CAB1105760.1	unnamed protein product [Ectocarpus sp. CCAP 1310/34]	--	--	--	--	--	--	--	--	--	--	--	--	--	--	--	--	--	--	--
TRINITY_DN11359_c0_g1_i4_2	352.547	176.566	528.529	2.99303	1.58161	1.01378e-14	4.50269e-12	Up	13.7503	13.9177	18.5257	5.95826	5.60362	5.53597	CAB1113226.1	unnamed protein product [Ectocarpus sp. CCAP 1310/34]	Q9M682|GMK2_ARATH	Guanylate kinase 2 OS=Arabidopsis thaliana OX=3702 GN=GK-2 PE=2 SV=1	34/57(59.65)	K00942	E2.7.4.8, gmk	guanylate kinase [EC:2.7.4.8]	ko00230	Purine metabolism	KOG0707	Guanylate kinase	[F]	METABOLISM	Nucleotide transport and metabolism	F	COG0194	Essential for recycling GMP and indirectly, cGMP (By similarity)	Molecular Function: guanylate kinase activity (GO:0004385);|Molecular Function: ATP binding (GO:0005524);|Cellular Component: cytosol (GO:0005829);|Biological Process: gametophyte development (GO:0048229);|Biological Process: regulation of developmental growth (GO:0048638);	--	--			E2.7.4.8, gmk
TRINITY_DN36254_c0_g1_i1_2	32.8712	16.4693	49.2732	2.99212	1.58117	0.00116514	0.0285685	Up	5.88761	4.19741	4.34769	1.89219	1.29388	2.21957	--	--	--	--	--	--	--	--	--	--	--	--	--	--	--	--	--	--	--	--	--
TRINITY_DN32292_c0_g1_i1_1	286.684	143.523	429.846	2.99086	1.58056	2.54274e-05	0.00133656	Up	11.8093	8.36885	17.0914	3.79095	4.67729	5.30558	CAB1116223.1	unnamed protein product [Ectocarpus sp. CCAP 1310/34]	--	--	--	--	--	--	--	--	--	--	--	--	--	--	--	--	--	--	--
TRINITY_DN14106_c0_g3_i1_1	33.3098	16.8076	49.812	2.97764	1.57417	0.00200609	0.0428808	Up	3.59063	4.05171	6.04408	2.16728	1.10673	1.79053	--	--	--	--	--	--	--	--	--	--	--	--	--	--	--	--	--	--	--	--	--
TRINITY_DN1363_c0_g1_i22_1	1757.07	883.517	2630.62	2.97747	1.57409	0.000172289	0.00643399	Up	51.8671	35.546	38.0615	15.2376	23.0223	8.81387	CBN77159.1	LRR-GTPase of the ROCO family [Ectocarpus siliculosus]	--	--	--	--	--	--	--	--	KOG0619	FOG: Leucine rich repeat	[R]	POORLY CHARACTERIZED	General function prediction only	S	COG4886	leucine Rich Repeat	--	PF08477.16,PF13855.9,PF12799.10,PF00071.25	Ras of Complex, Roc, domain of DAPkinase|Leucine rich repeat|Leucine Rich repeats (2 copies)|Ras family
TRINITY_DN123_c9_g3_i1_2	32.4925	16.3858	48.5993	2.97313	1.57198	0.0024594	0.0494856	Up	3.43737	4.94391	7.65346	2.33966	1.69548	1.88906	CBJ48844.1	similar to TNF receptor associated factor 4 [Ectocarpus siliculosus]	--	--	--	--	--	--	--	--	--	--	--	--	--	S	COG0666	Ankyrin Repeat	--	--	--
TRINITY_DN19913_c2_g1_i1_2	57.6377	28.8632	86.4123	2.97093	1.57091	8.96897e-06	0.000554718	Up	3.03428	2.94472	3.29713	0.871697	1.13285	1.43601	--	--	--	--	--	--	--	--	--	--	--	--	--	--	--	--	--	--	--	--	--
TRINITY_DN13_c5_g1_i8_1	1962.18	988.76	2935.6	2.97066	1.57078	7.28501e-14	2.95771e-11	Up	36.4522	40.816	47.0062	19.5351	13.9157	12.9766	CAB1106096.1	TYR [Ectocarpus sp. CCAP 1310/34]	--	--	--	--	--	--	--	--	--	--	--	--	--	C	ENOG41118MC	Common central domain of tyrosinase	--	PF00264.23	Common central domain of tyrosinase
TRINITY_DN18003_c0_g2_i1_1	84.5371	42.8328	126.242	2.96546	1.56826	0.000649542	0.0182761	Up	2.53698	3.42023	1.8642	1.4751	0.744421	0.717894	--	--	--	--	--	--	--	--	--	--	--	--	--	--	--	--	--	--	--	--	--
TRINITY_DN19508_c0_g1_i6_1	42.6756	21.535	63.8163	2.96093	1.56605	0.000311674	0.0102719	Up	2.85965	1.77422	2.80205	0.980478	0.850644	1.00666	--	--	--	--	--	--	--	--	--	--	--	--	--	--	--	--	--	--	--	--	--
TRINITY_DN5165_c2_g1_i1_2	31.6986	15.925	47.4722	2.95958	1.56539	0.000200511	0.00721555	Up	5.8364	7.14579	7.43383	1.99779	3.0327	2.47683	--	--	--	--	--	--	--	--	--	--	--	--	--	--	--	--	--	--	--	--	--
TRINITY_DN8870_c2_g1_i1_1	266.24	134.485	397.995	2.95539	1.56335	2.02242e-05	0.00109885	Up	86.148	51.977	77.5125	21.1984	34.5921	25.2969	--	--	--	--	--	--	--	--	--	--	--	--	--	--	--	--	--	--	--	--	--
TRINITY_DN123_c5_g1_i1_1	159.017	80.6452	237.388	2.95292	1.56214	3.1034e-05	0.00158226	Up	16.4673	31.5468	19.9662	11.2298	7.75793	6.32147	--	--	--	--	--	--	--	--	--	--	--	--	--	--	--	--	--	--	--	--	--
TRINITY_DN2832_c0_g1_i2_2	583.187	295.164	871.209	2.95164	1.56152	6.67735e-06	0.00042944	Up	24.9409	17.7093	22.3919	8.83195	5.33137	10.423	CAB1109063.1	unnamed protein product [Ectocarpus sp. CCAP 1310/34]	--	--	--	--	--	--	--	--	--	--	--	--	--	--	--	--	--	PF00397.29	WW domain
TRINITY_DN8799_c0_g2_i1_2	61.4333	31.0225	91.844	2.95008	1.56075	0.000120363	0.00484806	Up	13.0954	9.23556	15.147	4.15789	4.2252	5.63914	--	--	--	--	--	--	--	--	--	--	--	--	--	--	--	--	--	--	--	--	--
TRINITY_DN285_c1_g1_i10_2	530.172	268.41	791.933	2.95003	1.56073	1.15707e-09	2.2147e-07	Up	13.9673	16.3295	16.6882	6.12608	4.22012	7.23349	--	--	--	--	--	--	--	--	--	--	--	--	--	--	--	--	--	--	--	--	--
TRINITY_DN17976_c2_g1_i1_1	40.2086	20.2596	60.1575	2.94712	1.55931	0.00202578	0.0431794	Up	10.4753	13.2999	8.07276	2.53889	3.81049	5.50227	--	--	--	--	--	--	--	--	--	--	--	--	--	--	--	--	--	--	--	--	--
TRINITY_DN13303_c0_g5_i1_2	28.2602	14.3448	42.1756	2.9471	1.5593	0.000812302	0.0217989	Up	6.53491	6.10394	5.44879	2.34236	2.79017	1.56771	--	--	--	--	--	--	--	--	--	--	--	--	--	--	--	--	--	--	--	--	--
TRINITY_DN2364_c0_g1_i1_1	256.161	129.981	382.342	2.94213	1.55686	0.000480657	0.0144718	Up	8.23284	4.65915	5.83414	2.64449	1.4018	3.09145	CBJ30882.1	expressed unknown protein [Ectocarpus siliculosus]	--	--	--	--	--	--	--	--	--	--	--	--	--	--	--	--	--	--	--
TRINITY_DN7310_c0_g3_i2_1	48.3781	24.5784	72.1778	2.93474	1.55323	0.000873259	0.0228964	Up	2.67159	2.45591	1.60168	0.854156	0.607035	1.07805	CBJ48858.1	polymorphic Outer membrane protein G/I family [Ectocarpus siliculosus]	--	--	--	--	--	--	--	--	--	--	--	--	--	S	ENOG410XTVR	whole genome shotgun sequence	--	PF02415.20	Chlamydia polymorphic membrane protein (Chlamydia_PMP) repeat
TRINITY_DN437_c0_g1_i8_2	1252.34	636.523	1868.15	2.93473	1.55323	0.000204936	0.00735103	Up	62.2395	25.7948	37.2389	15.5006	13.5688	18.9764	CBJ30074.1	conserved unknown protein [Ectocarpus siliculosus]	--	--	--	--	--	--	--	--	--	--	--	--	--	--	--	--	--	PF04515.15	Plasma-membrane choline transporter
TRINITY_DN7315_c0_g1_i4_1	620.952	316.221	925.683	2.93235	1.55206	3.68648e-13	1.37058e-10	Up	8.95278	8.4435	9.50723	4.29497	2.97653	2.95031	CBJ30765.1	polymorphic outer membrane protein [Ectocarpus siliculosus]	--	--	--	--	--	--	--	--	--	--	--	--	--	--	--	--	--	PF13229.9	Right handed beta helix region
TRINITY_DN125_c0_g2_i1_1	169.648	86.4823	252.813	2.92646	1.54915	0.00162696	0.0366097	Up	18.2614	25.8058	48.6228	15.5155	7.98419	11.5208	--	--	--	--	--	--	--	--	--	--	--	--	--	--	--	--	--	--	--	--	--
TRINITY_DN6631_c0_g2_i1_1	32.7026	16.5798	48.8254	2.92553	1.5487	0.000125413	0.00499372	Up	2.92312	2.80066	3.28417	0.927812	1.30735	1.19119	--	--	--	--	--	--	--	--	--	--	--	--	--	--	--	--	--	--	--	--	--
TRINITY_DN3122_c1_g1_i7_2	1220.41	622.176	1818.64	2.92267	1.54729	4.96579e-12	1.52142e-09	Up	12.3593	10.4795	16.0694	5.04699	4.77677	4.95468	CAB1101574.1	unnamed protein product [Ectocarpus sp. CCAP 1310/34]	--	--	44/101(43.56)	K15544	SSU72	RNA polymerase II subunit A C-terminal domain phosphatase SSU72 [EC:3.1.3.16]	ko03015	mRNA surveillance pathway	KOG2424	Protein involved in transcription start site selection	[K]	INFORMATION STORAGE AND PROCESSING	Transcription	K	COG5211	RNA polymerase II subunit A C-terminal domain phosphatase	--	--	--			SSU72
TRINITY_DN2778_c0_g1_i5_2	308.495	157.502	459.487	2.9131	1.54255	0.0011231	0.0277536	Up	4.44129	4.48994	6.46018	1.25759	1.36668	3.17434	CAB1120173.1	unnamed protein product [Ectocarpus sp. CCAP 1310/34]	--	--	--	--	--	--	--	--	--	--	--	--	--	S	COG4886	leucine Rich Repeat	--	--	--
TRINITY_DN18720_c2_g2_i1_1	193.876	99.0927	288.659	2.90942	1.54073	1.54593e-09	2.87377e-07	Up	5.86401	5.98348	7.31404	2.41965	1.97249	2.87294	--	--	--	--	--	--	--	--	--	--	--	--	--	--	--	--	--	--	--	--	--
TRINITY_DN1949_c0_g1_i1_2	10675.6	5464.97	15886.1	2.90701	1.53954	4.04725e-12	1.28153e-09	Up	203.658	286.232	264.847	109.879	71.8742	104.566	CAB1114858.1	AP2/ERF [Ectocarpus sp. CCAP 1310/34]	Q9FH95|TOE3_ARATH	AP2-like ethylene-responsive transcription factor TOE3 OS=Arabidopsis thaliana OX=3702 GN=TOE3 PE=1 SV=1	--	--	--	--	--	--	--	--	--	--	--	K	ENOG410YBZ8	floral homeotic protein APETALA	Molecular Function: DNA binding (GO:0003677);|Molecular Function: DNA-binding transcription factor activity (GO:0003700);|Cellular Component: nucleus (GO:0005634);|Biological Process: ethylene-activated signaling pathway (GO:0009873);	--	--
TRINITY_DN7687_c0_g2_i1_1	138.033	70.4648	205.602	2.90588	1.53898	1.61449e-06	0.000125257	Up	8.19001	6.40867	7.82419	2.111	3.27002	3.14206	CAB1118016.1	unnamed protein product, partial [Ectocarpus sp. CCAP 1310/34]	--	--	--	--	--	--	--	--	--	--	--	--	--	--	--	--	--	--	--
TRINITY_DN5363_c0_g1_i2_1	25.9951	13.3284	38.6617	2.9048	1.53844	0.00182461	0.0398774	Up	5.44057	4.38199	3.34876	1.70004	1.58405	1.71273	KAF1853462.1	hypothetical protein Lal_00013820 [Lupinus albus]	--	--	--	--	--	--	--	--	--	--	--	--	--	S	ENOG410Z2MS		--	--	--
TRINITY_DN14866_c0_g2_i1_1	33.0222	16.8335	49.211	2.90389	1.53798	0.000852561	0.0225143	Up	1.99797	1.86194	2.29375	0.583955	1.08866	0.684127	--	--	--	--	--	--	--	--	--	--	--	--	--	--	--	--	--	--	--	--	--
TRINITY_DN7247_c0_g2_i1_1	51.0457	26.2428	75.8486	2.90177	1.53693	1.3112e-06	0.000104294	Up	2.98546	3.77367	3.55376	1.49271	1.22456	1.23034	--	--	--	--	--	--	--	--	--	--	--	--	--	--	--	--	--	--	--	--	--
TRINITY_DN7200_c0_g2_i2_1	33.3262	17.0535	49.5989	2.90041	1.53626	0.00208596	0.0440553	Up	3.48785	3.15277	5.90417	1.51177	1.79377	1.45868	--	--	--	--	--	--	--	--	--	--	--	--	--	--	--	--	--	--	--	--	--
TRINITY_DN8209_c0_g1_i4_1	77.3914	39.8547	114.928	2.89544	1.53378	0.000818154	0.0218851	Up	7.52268	8.85377	14.6762	5.54737	3.53794	2.86934	CAB1101842.1	unnamed protein product [Ectocarpus sp. CCAP 1310/34]	--	--	--	--	--	--	--	--	--	--	--	--	--	--	--	--	--	--	--
TRINITY_DN25098_c0_g1_i5_1	560.542	287.824	833.261	2.89218	1.53216	3.90677e-05	0.00192368	Up	21.3299	14.2557	18.6347	4.87949	6.29493	9.61437	KAH7885225.1	hypothetical protein F5I97DRAFT_1928633 [Phlebopus sp. FC_14]	--	--	--	--	--	--	--	--	KOG0940	Ubiquitin protein ligase RSP5/NEDD4	[O]	CELLULAR PROCESSES AND SIGNALING	Posttranslational modification, protein turnover, chaperones	O	COG5021	ubiquitin protein ligase	--	PF00397.29	WW domain
TRINITY_DN11885_c0_g1_i3_1	3869.62	1989.8	5749.44	2.88915	1.53064	3.87593e-07	3.55265e-05	Up	84.7411	55.3738	74.9891	24.6186	23.157	35.1683	CAB1101240.1	unnamed protein product [Ectocarpus sp. CCAP 1310/34]	--	--	--	--	--	--	--	--	--	--	--	--	--	S	COG1572	domain protein	--	PF00082.25	Subtilase family
TRINITY_DN4549_c0_g1_i5_2	223.262	114.881	331.643	2.88415	1.52814	9.09355e-05	0.00384778	Up	16.1479	12.0882	23.4301	5.89439	8.55604	5.38895	--	--	--	--	--	--	--	--	--	--	--	--	--	--	--	--	--	--	--	--	--
TRINITY_DN2492_c1_g1_i1_1	177.682	91.3171	264.046	2.88202	1.52708	0.000579641	0.0167071	Up	18.2764	20.8584	21.8867	3.81714	8.8868	10.3791	--	--	--	--	--	--	--	--	--	--	--	--	--	--	--	--	--	--	--	--	--
TRINITY_DN27089_c0_g1_i1_1	49.2812	25.4776	73.0848	2.88182	1.52698	0.0017099	0.0380307	Up	3.99326	3.59785	2.14011	1.62453	0.893648	1.30426	--	--	--	--	--	--	--	--	--	--	--	--	--	--	--	--	--	--	--	--	--
TRINITY_DN43640_c0_g1_i1_1	31.6699	16.3754	46.9643	2.88175	1.52695	0.000874446	0.0229003	Up	3.05004	5.48675	4.02705	1.93871	1.26592	1.62007	--	--	--	--	--	--	--	--	--	--	--	--	--	--	--	--	--	--	--	--	--
TRINITY_DN378_c1_g3_i1_1	28.9446	14.9331	42.9561	2.87813	1.52513	0.0016491	0.0370196	Up	3.0517	5.38739	4.2034	1.6268	2.01201	1.16388	CAB1115783.1	unnamed protein product [Ectocarpus sp. CCAP 1310/34]	--	--	--	--	--	--	--	--	--	--	--	--	--	--	--	--	--	PF12796.10,PF13857.9,PF00023.33,PF13606.9,PF13637.9	Ankyrin repeats (3 copies)|Ankyrin repeats (many copies)|Ankyrin repeat|Ankyrin repeat|Ankyrin repeats (many copies)
TRINITY_DN5215_c1_g1_i2_2	462.783	239.248	686.317	2.87198	1.52205	5.97698e-05	0.00275066	Up	8.52482	13.2785	16.9885	7.07017	4.21757	3.6787	CBN75661.1	plastid phosphoglycerate mutase protein precursor [Ectocarpus siliculosus]	W5EP13|CA1P_WHEAT	2-carboxy-D-arabinitol-1-phosphatase OS=Triticum aestivum OX=4565 PE=1 SV=1	--	--	--	--	--	--	KOG0235	Phosphoglycerate mutase	[G]	METABOLISM	Carbohydrate transport and metabolism	G	COG0406	Phosphoglycerate mutase	Cellular Component: chloroplast stroma (GO:0009570);|Biological Process: dephosphorylation (GO:0016311);|Molecular Function: 2-carboxy-D-arabinitol-1-phosphatase activity (GO:0047538);	--	--
TRINITY_DN3132_c0_g1_i2_2	169.005	87.6106	250.399	2.86647	1.51927	0.00187347	0.0407033	Up	9.80225	7.18217	6.19121	4.79241	1.68018	2.64808	CBJ28798.1	Hemolysin-type calcium-binding region [Ectocarpus siliculosus]	--	--	--	--	--	--	--	--	--	--	--	--	--	--	--	--	--	--	--
TRINITY_DN14985_c1_g1_i1_2	46.2499	24.0083	68.4916	2.85971	1.51587	0.000874264	0.0229003	Up	4.32383	4.86652	5.23277	2.2359	1.05821	2.34575	--	--	--	--	--	--	--	--	--	--	--	--	--	--	--	--	--	--	--	--	--
TRINITY_DN2518_c0_g2_i1_2	60.8449	31.3871	90.3026	2.85889	1.51546	0.000949721	0.0244166	Up	6.60904	4.82367	6.93327	1.61189	2.19893	3.31822	--	--	--	--	--	--	--	--	--	--	--	--	--	--	--	--	--	--	--	--	--
TRINITY_DN5076_c1_g1_i1_1	38.9306	20.2998	57.5614	2.8536	1.51278	0.000102015	0.0042327	Up	3.84814	3.78141	4.04756	1.90095	1.10554	1.55069	--	--	--	--	--	--	--	--	--	--	--	--	--	--	--	--	--	--	--	--	--
TRINITY_DN11418_c0_g2_i1_2	49.9345	25.8385	74.0306	2.85355	1.51276	0.00222885	0.0462095	Up	4.05581	3.18838	4.48475	1.30109	1.01343	2.24413	CAB1118914.1	unnamed protein product, partial [Ectocarpus sp. CCAP 1310/34]	--	--	--	--	--	--	--	--	--	--	--	--	--	--	--	--	--	--	--
TRINITY_DN15923_c0_g2_i2_2	64.2359	33.2492	95.2225	2.84999	1.51096	0.000178718	0.00661483	Up	2.70351	4.55291	3.28453	1.00894	1.72383	1.32453	CBJ25771.1	expressed unknown protein [Ectocarpus siliculosus]	--	--	--	--	--	--	--	--	--	--	--	--	--	--	--	--	--	--	--
TRINITY_DN26148_c0_g1_i2_1	83.6707	43.4015	123.94	2.846	1.50894	0.00017872	0.00661483	Up	2.38236	3.67163	3.73423	0.977105	1.75209	1.0477	--	--	--	--	--	--	--	--	--	--	--	--	--	--	--	--	--	--	--	--	--
TRINITY_DN23727_c0_g1_i4_1	964.178	501.198	1427.16	2.84506	1.50846	2.97796e-32	1.23172e-28	Up	24.5943	25.661	28.593	9.88425	10.7375	10.0031	--	--	--	--	--	--	--	--	--	--	--	--	--	--	--	--	--	--	--	--	--
TRINITY_DN15672_c0_g1_i1_1	34.5203	18.0076	51.0329	2.82998	1.50079	0.000231498	0.00808875	Up	5.20323	8.22807	6.35363	2.43727	2.80985	2.3813	--	--	--	--	--	--	--	--	--	--	--	--	--	--	--	--	--	--	--	--	--
TRINITY_DN204_c0_g1_i2_2	1605	839.13	2370.87	2.82463	1.49806	2.74585e-18	2.24339e-15	Up	41.208	33.6188	38.6951	14.4364	15.063	15.1489	CBJ25518.1	transaldolase [Ectocarpus siliculosus]	--	--	196/316(62.03)	K00616	E2.2.1.2, talA, talB	transaldolase [EC:2.2.1.2]	ko00030	Pentose phosphate pathway	KOG2772	Transaldolase	[G]	METABOLISM	Carbohydrate transport and metabolism	G	COG0176	Transaldolase is important for the balance of metabolites in the pentose-phosphate pathway (By similarity)	--	PF00923.22	Transaldolase/Fructose-6-phosphate aldolase			E2.2.1.2, talA, talB
TRINITY_DN1688_c0_g1_i2_1	626.271	327.464	925.077	2.82262	1.49704	0.000113238	0.00459466	Up	18.5317	12.8258	13.0085	3.91582	5.373	8.14999	CBJ48597.1	NB-ARC and TPR repeat-containing protein [Ectocarpus siliculosus]	Q9LRR4|R13L1_ARATH	Putative disease resistance RPP13-like protein 1 OS=Arabidopsis thaliana OX=3702 GN=RPPL1 PE=3 SV=1	--	--	--	--	--	--	KOG4658	Apoptotic ATPase	[T]	CELLULAR PROCESSES AND SIGNALING	Signal transduction mechanisms	--	--	--	--	PF13424.9,PF13374.9,PF00931.25,PF07719.20,PF00515.31,PF13181.9,PF13432.9,PF14559.9,PF13176.9,PF17874.4,PF13428.9	Tetratricopeptide repeat|Tetratricopeptide repeat|NB-ARC domain|Tetratricopeptide repeat|Tetratricopeptide repeat|Tetratricopeptide repeat|Tetratricopeptide repeat|Tetratricopeptide repeat|Tetratricopeptide repeat|MalT-like TPR region|Tetratricopeptide repeat
TRINITY_DN25286_c0_g1_i1_1	187.594	98.1121	277.075	2.82173	1.49658	2.75526e-05	0.0014346	Up	7.7274	4.34936	5.22273	2.1109	2.30868	2.45015	CBN79677.1	NB-ARC and TPR repeat-containing protein [Ectocarpus siliculosus]	Q9LRR4|R13L1_ARATH	Putative disease resistance RPP13-like protein 1 OS=Arabidopsis thaliana OX=3702 GN=RPPL1 PE=3 SV=1	--	--	--	--	--	--	KOG4658	Apoptotic ATPase	[T]	CELLULAR PROCESSES AND SIGNALING	Signal transduction mechanisms	S	ENOG410XP3K	Positively regulates the activity of the minus-end directed microtubule motor protein dynein. May enhance dynein- mediated microtubule sliding by targeting dynein to the microtubule plus end. Required for	--	PF00931.25,PF13424.9,PF13676.9	NB-ARC domain|Tetratricopeptide repeat|TIR domain
TRINITY_DN546_c1_g1_i6_2	775.126	405.851	1144.4	2.82155	1.49649	2.49743e-05	0.00131484	Up	12.2303	17.8785	21.7078	8.96181	7.03946	4.30767	CBJ31878.1	conserved unknown protein [Ectocarpus siliculosus]	--	--	--	--	--	--	--	--	--	--	--	--	--	S	COG0628	Membrane	--	PF01594.19	AI-2E family transporter
TRINITY_DN8760_c1_g3_i1_1	39.2193	20.4693	57.9693	2.81631	1.49381	0.00175607	0.0387507	Up	4.2291	4.39726	3.44515	1.27709	1.17041	2.28942	--	--	--	--	--	--	--	--	--	--	--	--	--	--	--	--	--	--	--	--	--
TRINITY_DN4270_c0_g2_i1_2	1388.56	729.307	2047.82	2.80974	1.49043	2.93816e-24	4.98569e-21	Up	45.4754	47.3604	47.9449	21.059	15.7244	18.8258	CAB1115997.1	unnamed protein product [Ectocarpus sp. CCAP 1310/34]	Q42606|UPM1_ARATH	S-adenosyl-L-methionine-dependent uroporphyrinogen III methyltransferase, chloroplastic OS=Arabidopsis thaliana OX=3702 GN=UPM1 PE=1 SV=1	--	--	--	--	--	--	KOG1527	Uroporphyrin III methyltransferase	[H]	METABOLISM	Coenzyme transport and metabolism	H	COG0007	Multifunctional enzyme that catalyzes the SAM-dependent methylation of uroporphyrinogen III at position C-2 and C-7 to form precorrin-2 and then position C-12 or C-18 to form trimethylpyrrocorphin 2. It also catalyzes the conversion of precorrin-2 into siroheme. This reaction consists of the NAD- dependent oxidation of precorrin-2 into sirohydrochlorin and its subsequent ferrochelation into siroh…	--	PF00590.23	Tetrapyrrole (Corrin/Porphyrin) Methylases
TRINITY_DN1524_c0_g1_i6_2	2125.22	1116.05	3134.38	2.80717	1.48911	9.60665e-20	9.48879e-17	Up	35.5172	33.8068	39.1588	13.1952	13.5729	15.9996	CBJ31176.1	putative scytonemin-related tyrosinase [Ectocarpus siliculosus]	--	--	--	--	--	--	--	--	--	--	--	--	--	S	ENOG4112D1W	tyrosinase	--	PF00264.23	Common central domain of tyrosinase
TRINITY_DN637_c0_g1_i10_2	4104.78	2156.88	6052.68	2.80585	1.48844	0.000261648	0.00896239	Up	94.9137	65.6343	73.4804	19.6737	26.1466	46.7305	CAB1098414.1	unnamed protein product [Ectocarpus sp. CCAP 1310/34]	--	--	--	--	--	--	--	--	KOG2840	Uncharacterized conserved protein with similarity to predicted ATPase of the PP-loop superfamily	[R]	POORLY CHARACTERIZED	General function prediction only	D	COG0037	Ligates lysine onto the cytidine present at position 34 of the AUA codon-specific tRNA(Ile) that contains the anticodon CAU, in an ATP-dependent manner. Cytidine is converted to lysidine, thus changing the amino acid specificity of the tRNA from methionine to isoleucine (By similarity)	--	PF00266.22	Aminotransferase class-V
TRINITY_DN14472_c1_g2_i1_2	71.6944	37.9061	105.483	2.80267	1.4868	0.00194476	0.0417994	Up	4.18161	6.09267	5.97456	3.49441	1.67138	1.35677	--	--	--	--	--	--	--	--	--	--	--	--	--	--	--	--	--	--	--	--	--
TRINITY_DN2553_c0_g1_i1_1	85.2889	44.8636	125.714	2.80188	1.48639	9.58241e-05	0.0040085	Up	5.32843	7.32998	10.6631	3.30525	2.64231	3.17793	--	--	--	--	--	--	--	--	--	--	--	--	--	--	--	--	--	--	--	--	--
TRINITY_DN14600_c0_g3_i1_1	28.0927	14.8538	41.3317	2.80065	1.48576	0.00172931	0.0383648	Up	9.21497	6.55187	8.49249	4.19038	3.17584	2.67541	--	--	--	--	--	--	--	--	--	--	--	--	--	--	--	--	--	--	--	--	--
TRINITY_DN7807_c2_g3_i1_1	23.9436	12.5553	35.3319	2.79957	1.4852	0.00174499	0.0385962	Up	1.84882	2.06174	2.44694	0.807414	0.688038	1.0132	--	--	--	--	--	--	--	--	--	--	--	--	--	--	--	--	--	--	--	--	--
TRINITY_DN2792_c0_g2_i4_1	64.8543	34.2451	95.4636	2.79752	1.48415	0.000327081	0.0106892	Up	5.18823	4.32187	7.23178	2.84985	1.67449	2.13856	--	--	--	--	--	--	--	--	--	--	--	--	--	--	--	--	--	--	--	--	--
TRINITY_DN4847_c0_g1_i3_1	996.919	524.975	1468.86	2.79638	1.48356	0.00077712	0.0210858	Up	29.4962	22.1723	31.6236	5.55302	15.1837	12.1754	CBJ28012.1	hypothetical protein Esi_0089_0053 [Ectocarpus siliculosus]	--	--	--	--	--	--	--	--	--	--	--	--	--	--	--	--	--	--	--
TRINITY_DN26362_c0_g1_i1_1	156.118	82.4761	229.759	2.79215	1.48138	0.000582117	0.0167566	Up	19.5225	24.481	33.1121	14.4313	5.91275	10.2886	CAB1111767.1	unnamed protein product [Ectocarpus sp. CCAP 1310/34]	Q6YSY5|MTS1_ORYSJ	O-methyltransferase 1, chloroplastic OS=Oryza sativa subsp. japonica OX=39947 GN=MTS1 PE=1 SV=1	--	--	--	--	--	--	--	--	--	--	--	Q	COG3315	Exhibits S-adenosyl-L-methionine-dependent methyltransferase activity (By similarity)	--	PF04072.17	Leucine carboxyl methyltransferase
TRINITY_DN3219_c0_g1_i3_2	132.361	69.6163	195.105	2.79207	1.48133	0.00142691	0.0332875	Up	4.35051	3.50274	5.08043	0.894208	2.15396	2.05103	CAB1101865.1	unnamed protein product [Ectocarpus sp. CCAP 1310/34]	--	--	--	--	--	--	--	--	--	--	--	--	--	--	--	--	--	PF00066.20	LNR domain
TRINITY_DN10071_c1_g1_i12_1	885.153	467.723	1302.58	2.78486	1.4776	0.000470411	0.0142475	Up	29.9178	18.5161	11.159	7.6364	7.92035	8.45572	CAB1116499.1	unnamed protein product [Ectocarpus sp. CCAP 1310/34]	Q947D2|PRAF1_ARATH	PH, RCC1 and FYVE domains-containing protein 1 OS=Arabidopsis thaliana OX=3702 GN=PRAF1 PE=1 SV=1	--	--	--	--	--	--	KOG1729	FYVE finger containing protein	[R]	POORLY CHARACTERIZED	General function prediction only	T	ENOG410XRXV	FYVE, RhoGEF and PH domain containing	Molecular Function: Rab guanyl-nucleotide exchange factor activity (GO:0017112);|Molecular Function: phosphatidylinositol binding (GO:0035091);|Molecular Function: metal ion binding (GO:0046872);|Molecular Function: phosphatidic acid binding (GO:0070300);	PF01363.24	FYVE zinc finger
TRINITY_DN5823_c0_g1_i10_1	593.683	313.887	873.479	2.7845	1.47742	3.9945e-09	6.72641e-07	Up	15.0567	14.2284	16.3211	6.78602	7.05589	4.35258	CAB1113786.1	unnamed protein product [Ectocarpus sp. CCAP 1310/34]	--	--	--	--	--	--	--	--	--	--	--	--	--	--	--	--	--	--	--
TRINITY_DN47035_c0_g1_i1_1	230.355	121.67	339.039	2.78007	1.47512	2.70923e-09	4.68124e-07	Up	11.767	10.9541	13.556	4.11744	5.75994	4.5163	--	--	--	--	--	--	--	--	--	--	--	--	--	--	--	--	--	--	--	--	--
TRINITY_DN7310_c0_g1_i7_1	263.183	139.113	387.252	2.77948	1.47481	7.52227e-05	0.0033055	Up	7.60683	7.56061	5.7449	2.14714	2.13726	3.99713	CBJ48855.1	conserved unknown protein [Ectocarpus siliculosus]	--	--	--	--	--	--	--	--	--	--	--	--	--	--	--	--	--	--	--
TRINITY_DN14236_c0_g1_i10_1	5891.57	3118.73	8664.41	2.77792	1.474	7.29866e-10	1.46812e-07	Up	51.7265	63.7148	79.9222	23.9453	22.3067	31.2051	CBJ26923.1	expressed unknown protein [Ectocarpus siliculosus]	A9YWR6|STR2_MEDTR	ABC transporter G family member STR2 OS=Medicago truncatula OX=3880 GN=STR2 PE=1 SV=1	--	--	--	--	--	--	KOG0061	Transporter, ABC superfamily (Breast cancer resistance protein)	[Q]	METABOLISM	Secondary metabolites biosynthesis, transport and catabolism	V	COG1131	(ABC) transporter	--	PF00005.30,PF03283.16,PF00756.23	ABC transporter|Pectinacetylesterase|Putative esterase
TRINITY_DN13107_c0_g1_i2_2	935.468	495.156	1375.78	2.77675	1.4734	4.27959e-06	0.000293487	Up	93.9258	62.8086	72.5055	22.9383	31.0852	37.7811	--	--	--	--	--	--	--	--	--	--	--	--	--	--	--	--	--	--	--	--	--
TRINITY_DN394_c1_g1_i6_1	51.5243	27.192	75.8566	2.77388	1.47191	0.00188933	0.0409673	Up	4.0396	7.79664	6.35234	1.70009	2.06342	3.25859	--	--	--	--	--	--	--	--	--	--	--	--	--	--	--	--	--	--	--	--	--
TRINITY_DN5743_c0_g2_i1_2	107.297	56.7971	157.797	2.76494	1.46725	9.69748e-06	0.00059203	Up	5.40971	6.93648	7.33511	2.00933	2.36552	3.40908	--	--	--	--	--	--	--	--	--	--	--	--	--	--	--	--	--	--	--	--	--
TRINITY_DN424_c0_g1_i5_1	2803.21	1489.4	4117.02	2.76416	1.46684	0.0015025	0.0345611	Up	63.981	50.6737	41.762	21.3418	10.116	31.5459	--	--	--	--	--	--	--	--	--	--	--	--	--	--	--	--	--	--	--	--	--
TRINITY_DN1547_c0_g1_i14_2	1104.87	587.115	1622.63	2.76262	1.46604	1.13104e-06	9.20667e-05	Up	18.5033	24.4354	24.8852	7.99014	6.66879	12.3247	CAB1102013.1	unnamed protein product [Ectocarpus sp. CCAP 1310/34]	--	--	--	--	--	--	--	--	--	--	--	--	--	--	--	--	--	--	--
TRINITY_DN7251_c2_g2_i1_1	79.8702	42.6531	117.087	2.75939	1.46435	3.41908e-06	0.000242777	Up	4.58683	5.64878	6.14668	2.76297	2.17664	1.68	--	--	--	--	--	--	--	--	--	--	--	--	--	--	--	--	--	--	--	--	--
TRINITY_DN3292_c0_g1_i3_1	315.698	168.357	463.039	2.75833	1.4638	1.09574e-07	1.15468e-05	Up	18.4862	24.0914	20.259	11.554	6.86422	6.91584	CBJ48501.1	hypothetical protein Esi_0025_0005 [Ectocarpus siliculosus]	--	--	--	--	--	--	--	--	--	--	--	--	--	--	--	--	--	--	--
TRINITY_DN4150_c0_g1_i1_2	984.377	523.667	1445.09	2.75714	1.46317	3.49939e-16	2.14428e-13	Up	28.0512	27.2601	33.0235	10.8528	11.315	13.2679	CAB1113524.1	GT14, partial [Ectocarpus sp. CCAP 1310/34]	Q9FLD7|GT14A_ARATH	Beta-glucuronosyltransferase GlcAT14A OS=Arabidopsis thaliana OX=3702 GN=GLCAT14A PE=2 SV=1	--	--	--	--	--	--	KOG0799	Branching enzyme	[G]	METABOLISM	Carbohydrate transport and metabolism	S	ENOG410XQ7M	Glucosaminyl (N-acetyl) transferase	Cellular Component: Golgi membrane (GO:0000139);|Cellular Component: Golgi apparatus (GO:0005794);|Molecular Function: acetylglucosaminyltransferase activity (GO:0008375);|Biological Process: unidimensional cell growth (GO:0009826);|Molecular Function: glucuronosyltransferase activity (GO:0015020);|Cellular Component: integral component of membrane (GO:0016021);	PF02485.24	Core-2/I-Branching enzyme
TRINITY_DN6861_c2_g1_i1_2	41.75	22.1429	61.3571	2.74986	1.45936	0.00215442	0.0451159	Up	4.56655	7.62628	4.9847	1.4399	2.52792	2.79895	--	--	--	--	--	--	--	--	--	--	--	--	--	--	--	--	--	--	--	--	--
TRINITY_DN12050_c0_g2_i1_1	28.6425	15.3238	41.9613	2.74585	1.45725	0.00108498	0.0271155	Up	2.08048	1.62094	1.86914	0.872793	0.613446	0.79351	--	--	--	--	--	--	--	--	--	--	--	--	--	--	--	--	--	--	--	--	--
TRINITY_DN350_c0_g2_i1_1	94.6899	50.8431	138.537	2.73308	1.45053	0.000123515	0.00494121	Up	26.0643	17.4425	17.4831	10.2075	6.76079	8.10086	KAG5192992.1	flagellar associated protein [Tribonema minus]	Q9LXT3|MBF1B_ARATH	Multiprotein-bridging factor 1b OS=Arabidopsis thaliana OX=3702 GN=MBF1B PE=1 SV=1	--	--	--	--	--	--	KOG3398	Transcription factor MBF1	[K]	INFORMATION STORAGE AND PROCESSING	Transcription	K	COG1813	Factor 1	Molecular Function: transcription coactivator activity (GO:0003713);|Cellular Component: nucleus (GO:0005634);|Cellular Component: nucleolus (GO:0005730);|Cellular Component: cytoplasm (GO:0005737);|Molecular Function: sequence-specific DNA binding (GO:0043565);|Biological Process: positive regulation of transcription, DNA-templated (GO:0045893);	PF08523.13,PF01381.25	Multiprotein bridging factor 1|Helix-turn-helix
TRINITY_DN35670_c0_g1_i1_2	63.0217	33.6217	92.4217	2.72967	1.44873	0.000164628	0.00619371	Up	4.05798	4.24817	3.50726	1.04828	1.90051	1.82684	--	--	--	--	--	--	--	--	--	--	--	--	--	--	--	--	--	--	--	--	--
TRINITY_DN37_c0_g1_i1_2	4403.24	2361.09	6445.39	2.72935	1.44856	2.61829e-08	3.41089e-06	Up	56.382	51.8746	51.8255	17.2021	19.3682	28.3029	CBJ32765.1	conserved unknown protein [Ectocarpus siliculosus]	Q84M24|AB1A_ARATH	ABC transporter A family member 1 OS=Arabidopsis thaliana OX=3702 GN=ABCA1 PE=2 SV=2	627/1799(34.85)	K05643	ABCA3	ATP-binding cassette, subfamily A (ABC1), member 3	ko02010	ABC transporters	KOG0059	Lipid exporter ABCA1 and related proteins, ABC superfamily	[IR]	METABOLISM|POORLY CHARACTERIZED	Lipid transport and metabolism |General function prediction only	V	COG1131	(ABC) transporter	Molecular Function: ATP binding (GO:0005524);|Cellular Component: vacuolar membrane (GO:0005774);|Biological Process: lipid transport (GO:0006869);|Cellular Component: integral component of membrane (GO:0016021);|Molecular Function: ATPase activity, coupled to transmembrane movement of substances (GO:0042626);|Cellular Component: intracellular membrane-bounded organelle (GO:0043231);	PF12698.10,PF00005.30,PF12679.10,PF13304.9	ABC-2 family transporter protein|ABC transporter|ABC-2 family transporter protein|AAA domain, putative AbiEii toxin, Type IV TA system			ABCA3
TRINITY_DN5149_c0_g2_i2_2	346.063	186.164	505.963	2.71562	1.44128	5.79159e-06	0.000379857	Up	11.7952	7.54255	11.4627	3.88185	3.68399	5.04865	CAB1116491.1	unnamed protein product [Ectocarpus sp. CCAP 1310/34]	--	--	--	--	--	--	--	--	--	--	--	--	--	--	--	--	--	--	--
TRINITY_DN764_c0_g1_i1_2	7131.63	3840.78	10422.5	2.71331	1.44005	1.16084e-10	2.72418e-08	Up	188.7	150.346	171.115	57.2383	75.7135	75.6949	CAB1121234.1	HSP90 [Ectocarpus sp. CCAP 1310/34]	P36183|ENPL_HORVU	Endoplasmin homolog OS=Hordeum vulgare OX=4513 PE=2 SV=1	372/782(47.57)	K09487	HSP90B, TRA1	heat shock protein 90kDa beta	ko04141|ko04626	Protein processing in endoplasmic reticulum|Plant-pathogen interaction	KOG0020	Endoplasmic reticulum glucose-regulated protein (GRP94/endoplasmin), HSP90 family	[O]	CELLULAR PROCESSES AND SIGNALING	Posttranslational modification, protein turnover, chaperones	O	COG0326	Molecular chaperone. Has ATPase activity (By similarity)	Molecular Function: ATP binding (GO:0005524);|Cellular Component: endoplasmic reticulum lumen (GO:0005788);|Biological Process: protein folding (GO:0006457);|Molecular Function: unfolded protein binding (GO:0051082);	PF00183.21,PF02518.29,PF13589.9	Hsp90 protein|Histidine kinase-, DNA gyrase B-, and HSP90-like ATPase|Histidine kinase-, DNA gyrase B-, and HSP90-like ATPase			HSP90B, TRA1
TRINITY_DN17537_c0_g1_i1_2	48.722	26.1362	71.3077	2.70695	1.43667	0.00171266	0.038072	Up	4.97352	7.97623	7.97669	1.75724	3.20854	3.41579	--	--	--	--	--	--	--	--	--	--	--	--	--	--	--	--	--	--	--	--	--
TRINITY_DN1774_c0_g1_i2_1	31.7999	17.1967	46.4032	2.706	1.43616	0.00081994	0.0219152	Up	5.29849	5.36581	3.71017	2.08896	1.92266	1.86187	--	--	--	--	--	--	--	--	--	--	--	--	--	--	--	--	--	--	--	--	--
TRINITY_DN5_c0_g1_i17_1	979.541	528.805	1430.28	2.70453	1.43538	1.22553e-10	2.86584e-08	Up	18.8079	26.9564	25.1507	9.54273	11.4964	7.82168	CBN80177.1	conserved unknown protein [Ectocarpus siliculosus]	F4JCB2|CPL5_ARATH	RNA polymerase II C-terminal domain phosphatase-like 5 OS=Arabidopsis thaliana OX=3702 GN=CPL5 PE=1 SV=2	--	--	--	--	--	--	KOG1605	TFIIF-interacting CTD phosphatase, including NLI-interacting factor (involved in RNA polymerase II regulation)	[K]	INFORMATION STORAGE AND PROCESSING	Transcription	K	COG5190	CTD (Carboxy-terminal domain, RNA polymerase II, polypeptide A)	Cellular Component: nucleus (GO:0005634);|Molecular Function: RNA polymerase II CTD heptapeptide repeat phosphatase activity (GO:0008420);|Biological Process: response to water deprivation (GO:0009414);|Biological Process: response to abscisic acid (GO:0009737);|Biological Process: dephosphorylation of RNA polymerase II C-terminal domain (GO:0070940);	PF03031.21	NLI interacting factor-like phosphatase
TRINITY_DN18650_c0_g2_i1_2	547.836	295.725	799.946	2.70441	1.43532	1.04193e-10	2.48033e-08	Up	129.633	140.409	96.0534	48.774	46.8926	53.9712	CAB1118077.1	calreticulin [Ectocarpus sp. CCAP 1310/34]	Q9STD3|CALR_CHLRE	Calreticulin OS=Chlamydomonas reinhardtii OX=3055 PE=2 SV=1	35/52(67.31)	K08057	CALR	calreticulin	ko04141|ko04145	Protein processing in endoplasmic reticulum|Phagosome	KOG0674	Calreticulin	[O]	CELLULAR PROCESSES AND SIGNALING	Posttranslational modification, protein turnover, chaperones	O	ENOG410XRR7	Calreticulin	Molecular Function: calcium ion binding (GO:0005509);|Cellular Component: endoplasmic reticulum lumen (GO:0005788);|Biological Process: protein folding (GO:0006457);|Molecular Function: carbohydrate binding (GO:0030246);|Molecular Function: unfolded protein binding (GO:0051082);	--	--			CALR
TRINITY_DN4665_c0_g1_i8_1	8536.35	4609.16	12463.5	2.70399	1.43509	2.23127e-23	3.35593e-20	Up	293.999	274.075	340.343	125.251	128.39	118.864	CBN73934.1	gdp-d-mannose 4,6-dehydratase [Ectocarpus siliculosus]	--	--	--	--	--	--	--	--	KOG1372	GDP-mannose 4,6 dehydratase	[G]	METABOLISM	Carbohydrate transport and metabolism	M	COG1089	GDP-mannose 4,6-dehydratase	--	--	--
TRINITY_DN373_c0_g2_i1_2	74.6216	40.3546	108.889	2.70252	1.4343	0.000269203	0.00917842	Up	3.5533	2.26816	3.99497	1.56301	1.31234	1.21303	CAB1121331.1	unnamed protein product [Ectocarpus sp. CCAP 1310/34]	Q8GT06|MUS81_ORYSJ	Crossover junction endonuclease MUS81 OS=Oryza sativa subsp. japonica OX=39947 GN=MUS81 PE=1 SV=1	83/283(29.33)	K08991	MUS81	crossover junction endonuclease MUS81 [EC:3.1.22.-]	ko03440	Homologous recombination	KOG2379	Endonuclease MUS81	[L]	INFORMATION STORAGE AND PROCESSING	Replication, recombination and repair	L	COG1948	Excision repair cross-complementing rodent repair deficiency, complementation group 4	Biological Process: resolution of meiotic recombination intermediates (GO:0000712);|Biological Process: double-strand break repair via break-induced replication (GO:0000727);|Molecular Function: DNA binding (GO:0003677);|Cellular Component: nucleus (GO:0005634);|Biological Process: intra-S DNA damage checkpoint (GO:0031573);|Molecular Function: metal ion binding (GO:0046872);|Molecular Function: …	PF02732.18	ERCC4 domain			MUS81
TRINITY_DN11022_c0_g1_i8_1	1031.58	558.017	1505.14	2.69819	1.43199	2.02043e-05	0.00109867	Up	22.6951	17.4857	30.3776	12.3518	6.90989	9.89989	CAB1096057.1	unnamed protein product [Ectocarpus sp. CCAP 1310/34]	--	--	--	--	--	--	--	--	--	--	--	--	--	--	--	--	--	--	--
TRINITY_DN10942_c0_g2_i2_2	176.217	95.3407	257.092	2.69579	1.43071	8.22314e-05	0.00355913	Up	11.2169	8.89159	8.56499	4.05816	2.63166	5.14955	CBJ32765.1	conserved unknown protein [Ectocarpus siliculosus]	Q84M24|AB1A_ARATH	ABC transporter A family member 1 OS=Arabidopsis thaliana OX=3702 GN=ABCA1 PE=2 SV=2	--	--	--	--	--	--	KOG0059	Lipid exporter ABCA1 and related proteins, ABC superfamily	[IR]	METABOLISM|POORLY CHARACTERIZED	Lipid transport and metabolism |General function prediction only	V	COG1131	(ABC) transporter	Molecular Function: ATP binding (GO:0005524);|Cellular Component: vacuolar membrane (GO:0005774);|Biological Process: lipid transport (GO:0006869);|Cellular Component: integral component of membrane (GO:0016021);|Molecular Function: ATPase activity, coupled to transmembrane movement of substances (GO:0042626);|Cellular Component: intracellular membrane-bounded organelle (GO:0043231);	PF12698.10	ABC-2 family transporter protein
TRINITY_DN4139_c0_g1_i4_2	1832.42	992.04	2672.81	2.69259	1.429	1.05505e-11	3.04896e-09	Up	18.0549	19.7356	22.3616	6.55373	8.98822	9.08231	CAB1099252.1	unnamed protein product [Ectocarpus sp. CCAP 1310/34]	--	--	--	--	--	--	--	--	--	--	--	--	--	S	ENOG4111G95		--	PF04906.16	Tweety
TRINITY_DN33458_c0_g1_i3_1	1638.67	887.673	2389.66	2.69055	1.4279	1.8479e-10	4.11751e-08	Up	24.9872	29.1399	35.734	10.2666	12.3254	14.1711	CBN79329.1	mitogen-activated protein kinase, putative [Ectocarpus siliculosus]	Q39027|MPK7_ARATH	Mitogen-activated protein kinase 7 OS=Arabidopsis thaliana OX=3702 GN=MPK7 PE=1 SV=2	81/159(50.94)	K20535	MPK1_2	mitogen-activated protein kinase 1/2 [EC:2.7.11.24]	ko04016	MAPK signaling pathway - plant	KOG0660	Mitogen-activated protein kinase	[T]	CELLULAR PROCESSES AND SIGNALING	Signal transduction mechanisms	T	ENOG410XNY0	Mitogen-activated protein kinase	Molecular Function: MAP kinase activity (GO:0004707);|Molecular Function: ATP binding (GO:0005524);|Cellular Component: nucleus (GO:0005634);|Cellular Component: cytoplasm (GO:0005737);|Biological Process: defense response (GO:0006952);|Biological Process: regulation of gene expression (GO:0010468);|Biological Process: intracellular signal transduction (GO:0035556);|Biological Process: response t…	PF00069.28,PF07714.20	Protein kinase domain|Protein tyrosine and serine/threonine kinase			MPK1_2
TRINITY_DN17279_c0_g1_i1_1	59.0153	32.131	85.8996	2.685	1.42492	0.000975094	0.0249632	Up	12.2175	10.3732	16.8504	7.13419	5.54852	3.82877	--	--	--	--	--	--	--	--	--	--	--	--	--	--	--	--	--	--	--	--	--
TRINITY_DN2188_c0_g1_i3_1	4418.57	2403.09	6434.06	2.67774	1.42101	9.21958e-08	9.98582e-06	Up	53.8997	80.3555	76.6428	36.0498	20.5997	30.2374	CAB1114037.1	unnamed protein product [Ectocarpus sp. CCAP 1310/34]	--	--	--	--	--	--	--	--	--	--	--	--	--	--	--	--	--	--	--
TRINITY_DN2977_c0_g1_i5_1	1840.27	1001.17	2679.37	2.67517	1.41963	5.08888e-08	5.90828e-06	Up	26.6734	21.5855	22.0976	7.73247	9.44294	11.984	CBJ48858.1	polymorphic Outer membrane protein G/I family [Ectocarpus siliculosus]	--	--	--	--	--	--	--	--	--	--	--	--	--	--	--	--	--	--	--
TRINITY_DN4784_c0_g3_i1_1	2932.83	1597.85	4267.81	2.67072	1.41723	1.61479e-07	1.61181e-05	Up	38.3054	33.3493	51.4996	15.8937	20.9142	14.2967	CAB1100468.1	unnamed protein product [Ectocarpus sp. CCAP 1310/34]	F4JLE5|SFH1_ARATH	Phosphatidylinositol/phosphatidylcholine transfer protein SFH1 OS=Arabidopsis thaliana OX=3702 GN=SFH1 PE=2 SV=1	--	--	--	--	--	--	KOG1471	Phosphatidylinositol transfer protein SEC14 and related proteins	[I]	METABOLISM	Lipid transport and metabolism	S	ENOG410XRSQ	Transfer protein	Cellular Component: Golgi membrane (GO:0000139);|Cellular Component: plasma membrane (GO:0005886);|Biological Process: cell tip growth (GO:0009932);|Biological Process: root epidermal cell differentiation (GO:0010053);|Biological Process: protein transport (GO:0015031);|Cellular Component: root hair tip (GO:0035619);|Biological Process: root hair elongation (GO:0048767);|Biological Process: root …	PF00650.23,PF13716.9	CRAL/TRIO domain|Divergent CRAL/TRIO domain
TRINITY_DN7716_c1_g1_i1_1	41.5953	22.8208	60.3699	2.66425	1.41373	0.00214424	0.0450066	Up	5.38341	9.77942	8.83677	4.56623	2.91435	2.47258	CAB1110666.1	unnamed protein product [Ectocarpus sp. CCAP 1310/34]	--	--	--	--	--	--	--	--	--	--	--	--	--	--	--	--	--	--	--
TRINITY_DN10798_c1_g1_i1_1	31.5874	17.3192	45.8557	2.65749	1.41006	0.00117282	0.0287127	Up	2.75934	2.90052	3.52664	1.57674	0.902734	1.364	CAB1117873.1	unnamed protein product [Ectocarpus sp. CCAP 1310/34]	--	--	--	--	--	--	--	--	--	--	--	--	--	--	--	--	--	--	--
TRINITY_DN1650_c0_g1_i25_2	167.467	91.5642	243.371	2.65464	1.40852	1.05369e-07	1.12096e-05	Up	14.2753	19.6747	13.8133	6.26529	5.76161	7.71605	--	--	--	--	--	--	--	--	--	--	--	--	--	--	--	--	--	--	--	--	--
TRINITY_DN4417_c0_g1_i1_2	51.5635	28.3321	74.7949	2.64352	1.40246	0.000107558	0.00443763	Up	6.07166	9.36076	8.04348	3.5763	2.51394	3.67743	--	--	--	--	--	--	--	--	--	--	--	--	--	--	--	--	--	--	--	--	--
TRINITY_DN8696_c0_g1_i17_1	2229.71	1223.94	3235.49	2.64325	1.40232	1.35905e-07	1.37522e-05	Up	60.3102	43.597	52.1724	21.5733	17.5515	26.6411	CBJ25518.1	transaldolase [Ectocarpus siliculosus]	--	--	188/321(58.57)	K00616	E2.2.1.2, talA, talB	transaldolase [EC:2.2.1.2]	ko00030	Pentose phosphate pathway	KOG2772	Transaldolase	[G]	METABOLISM	Carbohydrate transport and metabolism	G	COG0176	Transaldolase is important for the balance of metabolites in the pentose-phosphate pathway (By similarity)	--	PF00923.22	Transaldolase/Fructose-6-phosphate aldolase			E2.2.1.2, talA, talB
TRINITY_DN2605_c0_g1_i3_1	1423.94	781.791	2066.08	2.64257	1.40194	3.63721e-10	7.71485e-08	Up	29.5511	25.557	36.4579	13.4048	10.9488	14.1108	CBJ25546.1	conserved unknown protein [Ectocarpus siliculosus]	--	--	--	--	--	--	--	--	--	--	--	--	--	--	--	--	--	PF03547.21	Membrane transport protein
TRINITY_DN2395_c2_g1_i1_1	61.7188	33.8662	89.5714	2.63283	1.39661	1.74999e-05	0.000976483	Up	6.51614	6.46983	7.64527	2.47023	3.4487	2.7269	--	--	--	--	--	--	--	--	--	--	--	--	--	--	--	--	--	--	--	--	--
TRINITY_DN1940_c0_g1_i3_1	407.093	224.148	590.038	2.63282	1.39661	9.03947e-05	0.00383225	Up	12.77	14.0336	8.17001	4.8858	6.34882	3.48025	--	--	--	--	--	--	--	--	--	--	--	--	--	--	--	--	--	--	--	--	--
TRINITY_DN3732_c0_g2_i1_1	119.373	66.044	172.701	2.62319	1.39132	3.9562e-05	0.00193818	Up	23.1346	37.2745	22.809	14.1566	11.9375	9.09087	CBJ30599.1	Heat shock protein 40 [Ectocarpus siliculosus]	Q03363|DNJH1_ALLPO	DnaJ protein homolog 1 (Fragment) OS=Allium porrum OX=4681 GN=DNAJ1 PE=2 SV=1	65/122(53.28)	K09503	DNAJA2	DnaJ homolog subfamily A member 2	ko04141	Protein processing in endoplasmic reticulum	KOG0712	Molecular chaperone (DnaJ superfamily)	[O]	CELLULAR PROCESSES AND SIGNALING	Posttranslational modification, protein turnover, chaperones	O	COG0484	ATP binding to DnaK triggers the release of the substrate protein, thus completing the reaction cycle. Several rounds of ATP-dependent interactions between DnaJ, DnaK and GrpE are required for fully efficient folding. Also involved, together with DnaK and GrpE, in the DNA replication of plasmids through activation of initiation proteins (By similarity)	Biological Process: protein folding (GO:0006457);|Cellular Component: membrane (GO:0016020);|Molecular Function: heat shock protein binding (GO:0031072);|Molecular Function: metal ion binding (GO:0046872);|Molecular Function: unfolded protein binding (GO:0051082);	PF00684.22,PF01556.21	DnaJ central domain|DnaJ C terminal domain			DNAJA2
TRINITY_DN1415_c0_g2_i2_2	1196.83	660.891	1732.77	2.61979	1.38945	4.40767e-28	1.26822e-24	Up	30.5184	31.8021	28.5296	12.033	13.2093	13.098	AVV48383.1	HSP70 [Saccharina japonica]	F4JMJ1|HSP7R_ARATH	Heat shock 70 kDa protein 17 OS=Arabidopsis thaliana OX=3702 GN=HSP70-17 PE=2 SV=1	192/572(33.57)	K09486	HYOU1	hypoxia up-regulated 1	ko04141	Protein processing in endoplasmic reticulum	KOG0104	Molecular chaperones GRP170/SIL1, HSP70 superfamily	[O]	CELLULAR PROCESSES AND SIGNALING	Posttranslational modification, protein turnover, chaperones	Z	ENOG41102PY	Probably plays a role in facilitating the assembly of multimeric protein complexes inside the ER (By similarity)	Molecular Function: ATP binding (GO:0005524);|Cellular Component: vacuolar membrane (GO:0005774);|Cellular Component: endoplasmic reticulum (GO:0005783);|Cellular Component: endoplasmic reticulum lumen (GO:0005788);|Cellular Component: Golgi apparatus (GO:0005794);|Cellular Component: chloroplast (GO:0009507);|Cellular Component: endoplasmic reticulum chaperone complex (GO:0034663);|Biological Pr…	PF00012.23,PF06723.16	Hsp70 protein|MreB/Mbl protein			HYOU1
TRINITY_DN22404_c0_g1_i4_1	1672.75	923.878	2421.61	2.61966	1.38938	9.3994e-09	1.40414e-06	Up	67.5936	60.9381	74.0701	21.9325	30.427	33.1169	CBJ28865.1	expressed unknown protein [Ectocarpus siliculosus]	--	--	--	--	--	--	--	--	KOG3332	N-acetylglucosaminyl phosphatidylinositol de-N-acetylase	[M]	CELLULAR PROCESSES AND SIGNALING	Cell wall/membrane/envelope biogenesis	S	COG2120	lmbE family	--	PF02585.20	GlcNAc-PI de-N-acetylase
TRINITY_DN3840_c0_g1_i1_1	1468.85	811.834	2125.87	2.61927	1.38916	2.52928e-14	1.07297e-11	Up	35.1221	39.8732	49.171	19.6211	15.5488	17.2926	CBJ30915.1	monocarboxylate permease, putative [Ectocarpus siliculosus]	--	--	--	--	--	--	--	--	--	--	--	--	--	--	--	--	--	--	--
TRINITY_DN3050_c1_g2_i6_1	203.256	112.321	294.191	2.61555	1.38712	0.000519472	0.015416	Up	6.06655	6.54964	6.57217	2.0201	4.14519	1.93566	CBJ25815.1	DNA-directed DNA polymerase [Ectocarpus siliculosus]	Q8H2D5|POLH_ARATH	DNA polymerase eta OS=Arabidopsis thaliana OX=3702 GN=POLH PE=1 SV=1	--	--	--	--	--	--	KOG2095	DNA polymerase iota/DNA damage inducible protein	[L]	INFORMATION STORAGE AND PROCESSING	Replication, recombination and repair	L	COG0389	Poorly processive error-prone DNA polymerase involved in untargeted mutagenesis. Copies undamaged DNA at stalled replication forks which arise in vivo from mismatched or misaligned primer ends. These misaligned primers can be extended by polIV. Exhibits no 3-5 exonuclease (proofreading) activity. May be involved in translesional synthesis in conjunction with the beta clamp from polIII (By similar…	Molecular Function: damaged DNA binding (GO:0003684);|Molecular Function: DNA-directed DNA polymerase activity (GO:0003887);|Cellular Component: nucleus (GO:0005634);|Cellular Component: replication fork (GO:0005657);|Biological Process: DNA replication (GO:0006260);|Biological Process: response to radiation (GO:0009314);|Biological Process: UV protection (GO:0009650);|Biological Process: respons…	PF00817.23	impB/mucB/samB family
TRINITY_DN3959_c0_g1_i9_1	1521.77	842.566	2200.97	2.61406	1.38629	1.30812e-34	6.18349e-31	Up	24.8888	27.5746	26.0622	12.2589	9.9025	11.1292	CBJ28307.1	conserved unknown protein [Ectocarpus siliculosus]	--	--	--	--	--	--	--	--	KOG1839	Uncharacterized protein CLU1/cluA/TIF31 involved in mitochondrial morphology/distribution, also found associated with eIF-3	[R]	POORLY CHARACTERIZED	General function prediction only	S	ENOG4110102		--	PF13236.9	Clustered mitochondria
TRINITY_DN805_c0_g1_i4_2	405.895	224.647	587.144	2.61158	1.38492	3.21402e-06	0.000228953	Up	14.4029	12.785	15.7536	5.69479	4.53849	7.96929	CAB1110011.1	unnamed protein product [Ectocarpus sp. CCAP 1310/34]	Q8VZU2|SY132_ARATH	Syntaxin-132 OS=Arabidopsis thaliana OX=3702 GN=SYP132 PE=1 SV=1	55/181(30.39)	K08486	STX1B_2_3	syntaxin 1B/2/3	ko04130	SNARE interactions in vesicular transport	KOG0810	SNARE protein Syntaxin 1 and related proteins	[U]	CELLULAR PROCESSES AND SIGNALING	Intracellular trafficking, secretion, and vesicular transport	U	COG5074	SYNtaxin	Molecular Function: SNARE binding (GO:0000149);|Molecular Function: SNAP receptor activity (GO:0005484);|Cellular Component: plasma membrane (GO:0005886);|Biological Process: intracellular protein transport (GO:0006886);|Biological Process: exocytosis (GO:0006887);|Biological Process: vesicle fusion (GO:0006906);|Cellular Component: endomembrane system (GO:0012505);|Cellular Component: integral c…	PF00804.28,PF05739.22	Syntaxin|SNARE domain			STX1B_2_3
TRINITY_DN4000_c1_g1_i2_1	163.601	90.8929	236.309	2.60839	1.38316	8.86657e-06	0.000549412	Up	5.05058	4.58643	6.34961	3.00415	1.95877	1.88267	CBJ26656.1	conserved unknown protein [Ectocarpus siliculosus]	Q0J0A4|LPAAT_ORYSJ	Probable 1-acylglycerol-3-phosphate O-acyltransferase OS=Oryza sativa subsp. japonica OX=39947 GN=Os09g0520200 PE=3 SV=3	--	--	--	--	--	--	KOG4409	Predicted hydrolase/acyltransferase (alpha/beta hydrolase superfamily)	[R]	POORLY CHARACTERIZED	General function prediction only	S	COG0596	Alpha beta hydrolase	Molecular Function: 1-acylglycerol-3-phosphate O-acyltransferase activity (GO:0003841);|Molecular Function: phospholipase A2 activity (GO:0004623);|Cellular Component: cytoplasm (GO:0005737);|Biological Process: phospholipid biosynthetic process (GO:0008654);|Molecular Function: lysophosphatidic acid acyltransferase activity (GO:0042171);|Molecular Function: carboxylic ester hydrolase activity (G…	PF00561.23,PF12697.10,PF12146.11	alpha/beta hydrolase fold|Alpha/beta hydrolase family|Serine aminopeptidase, S33
TRINITY_DN0_c3_g1_i1_1	78.8556	43.9508	113.76	2.60515	1.38136	0.00144785	0.0337023	Up	11.4883	14.8021	16.2608	9.42299	4.39142	4.39886	CBJ48501.1	hypothetical protein Esi_0025_0005 [Ectocarpus siliculosus]	--	--	--	--	--	--	--	--	--	--	--	--	--	--	--	--	--	--	--
TRINITY_DN27064_c0_g1_i1_1	37.8237	21.0027	54.6446	2.604	1.38073	0.000403311	0.0126976	Up	1.90578	2.21112	2.45966	1.03087	0.697802	1.04518	--	--	--	--	--	--	--	--	--	--	--	--	--	--	--	--	--	--	--	--	--
TRINITY_DN22440_c1_g1_i8_1	866.062	481.077	1251.05	2.60293	1.38014	7.95584e-07	6.72416e-05	Up	24.7218	24.8289	28.4436	14.8448	10.8403	7.68466	CAB1115997.1	unnamed protein product [Ectocarpus sp. CCAP 1310/34]	Q42606|UPM1_ARATH	S-adenosyl-L-methionine-dependent uroporphyrinogen III methyltransferase, chloroplastic OS=Arabidopsis thaliana OX=3702 GN=UPM1 PE=1 SV=1	--	--	--	--	--	--	KOG1527	Uroporphyrin III methyltransferase	[H]	METABOLISM	Coenzyme transport and metabolism	H	COG0007	Multifunctional enzyme that catalyzes the SAM-dependent methylation of uroporphyrinogen III at position C-2 and C-7 to form precorrin-2 and then position C-12 or C-18 to form trimethylpyrrocorphin 2. It also catalyzes the conversion of precorrin-2 into siroheme. This reaction consists of the NAD- dependent oxidation of precorrin-2 into sirohydrochlorin and its subsequent ferrochelation into siroh…	--	PF00590.23	Tetrapyrrole (Corrin/Porphyrin) Methylases
TRINITY_DN1_c0_g1_i1_1	22332.9	12411.9	32254	2.59855	1.37771	3.20072e-13	1.19671e-10	Up	931.341	775.335	800.893	314.742	380.785	375.746	--	--	--	--	--	--	--	--	--	--	--	--	--	--	--	--	--	--	--	--	--
TRINITY_DN36653_c0_g1_i1_2	171.87	95.7413	247.998	2.58991	1.3729	0.000170984	0.00639287	Up	23.5807	16.1175	24.9881	9.85975	6.64838	11.326	--	--	--	--	--	--	--	--	--	--	--	--	--	--	--	--	--	--	--	--	--
TRINITY_DN1795_c0_g1_i45_2	852.255	474.785	1229.73	2.58836	1.37204	4.6454e-05	0.00222609	Up	15.2436	11.5405	12.358	4.09328	4.9964	7.67919	CAB1096811.1	unnamed protein product [Ectocarpus sp. CCAP 1310/34]	--	--	--	--	--	--	--	--	--	--	--	--	--	--	--	--	--	PF06011.15	Transient receptor potential (TRP) ion channel
TRINITY_DN3050_c0_g2_i1_1	42.627	23.8231	61.431	2.58692	1.37124	0.00138784	0.0326152	Up	3.23056	4.04607	5.84308	2.29398	1.77712	1.60461	CBJ48844.1	similar to TNF receptor associated factor 4 [Ectocarpus siliculosus]	--	--	--	--	--	--	--	--	--	--	--	--	--	--	--	--	--	--	--
TRINITY_DN36059_c0_g1_i1_2	34.4662	19.3249	49.6075	2.58212	1.36855	0.00181515	0.0397364	Up	6.49728	9.27851	6.85464	4.05288	2.20917	3.44277	--	--	--	--	--	--	--	--	--	--	--	--	--	--	--	--	--	--	--	--	--
TRINITY_DN3176_c0_g1_i15_1	987.958	551.521	1424.4	2.58197	1.36847	8.03586e-05	0.00349637	Up	8.12373	11.3624	9.84943	3.40089	6.13063	2.95987	CAB1099252.1	unnamed protein product [Ectocarpus sp. CCAP 1310/34]	--	--	--	--	--	--	--	--	--	--	--	--	--	S	ENOG4111G95		--	PF04906.16	Tweety
TRINITY_DN12653_c0_g1_i1_1	66.8949	37.3454	96.4444	2.57861	1.36659	4.5315e-06	0.000308207	Up	5.73452	5.38649	6.8643	2.58492	2.70278	2.45938	--	--	--	--	--	--	--	--	--	--	--	--	--	--	--	--	--	--	--	--	--
TRINITY_DN2847_c2_g1_i1_1	42.2892	23.6305	60.9479	2.57551	1.36486	0.000710942	0.019661	Up	4.88713	3.84636	3.33244	1.62767	1.92234	1.67002	CAB1113062.1	unnamed protein product [Ectocarpus sp. CCAP 1310/34]	--	--	--	--	--	--	--	--	--	--	--	--	--	--	--	--	--	--	--
TRINITY_DN3448_c0_g1_i7_1	6776.34	3795.85	9756.83	2.57011	1.36183	1.3146e-06	0.000104439	Up	167.655	131.252	187.138	53.0148	71.9064	84.5789	CBJ27858.1	conserved unknown protein [Ectocarpus siliculosus]	Q9M0R7|ATL39_ARATH	RING-H2 finger protein ATL39 OS=Arabidopsis thaliana OX=3702 GN=ATL39 PE=2 SV=1	--	--	--	--	--	--	KOG0802	E3 ubiquitin ligase	[O]	CELLULAR PROCESSES AND SIGNALING	Posttranslational modification, protein turnover, chaperones	S	ENOG410XZUQ		Molecular Function: zinc ion binding (GO:0008270);|Cellular Component: integral component of membrane (GO:0016021);|Biological Process: protein ubiquitination (GO:0016567);|Molecular Function: transferase activity (GO:0016740);	PF13923.9,PF13639.9,PF12678.10,PF00097.28,PF13920.9,PF13445.9,PF17123.8	Zinc finger, C3HC4 type (RING finger)|Ring finger domain|RING-H2 zinc finger domain|Zinc finger, C3HC4 type (RING finger)|Zinc finger, C3HC4 type (RING finger)|RING-type zinc-finger|RING-like zinc finger
TRINITY_DN2402_c0_g2_i1_1	1325.97	742.975	1908.97	2.56916	1.36129	2.38924e-06	0.000178258	Up	20.0158	16.9322	31.2932	10.1778	9.48965	9.80017	CBN77168.1	myosin-like protein [Ectocarpus siliculosus]	F4K5J1|MYO17_ARATH	Myosin-17 OS=Arabidopsis thaliana OX=3702 GN=XI-K PE=1 SV=2	--	--	--	--	--	--	KOG0160	Myosin class V heavy chain	[Z]	CELLULAR PROCESSES AND SIGNALING	Cytoskeleton	Z	COG5022	myosin heavy chain	Molecular Function: motor activity (GO:0003774);|Molecular Function: actin binding (GO:0003779);|Molecular Function: calmodulin binding (GO:0005516);|Molecular Function: ATP binding (GO:0005524);|Biological Process: actin filament organization (GO:0007015);|Cellular Component: plasmodesma (GO:0009506);|Biological Process: trichome morphogenesis (GO:0010090);|Biological Process: trichome branching…	PF00063.24,PF13561.9,PF00106.28	Myosin head (motor domain)|Enoyl-(Acyl carrier protein) reductase|short chain dehydrogenase
TRINITY_DN4511_c0_g2_i2_1	1182.09	663.975	1700.22	2.5605	1.35643	9.90238e-30	3.2766e-26	Up	23.6203	24.6643	22.7798	10.5112	9.37977	10.8361	CAB1121480.1	unnamed protein product [Ectocarpus sp. CCAP 1310/34]	--	--	--	--	--	--	--	--	--	--	--	--	--	--	--	--	--	--	--	0F	zn-clus
TRINITY_DN445_c0_g1_i4_2	779.162	437.806	1120.52	2.5595	1.35586	7.05052e-06	0.000450811	Up	16.6078	19.5451	28.5549	10.3645	6.99823	10.5754	CAB1120188.1	unnamed protein product [Ectocarpus sp. CCAP 1310/34]	--	--	--	--	--	--	--	--	--	--	--	--	--	S	ENOG410XR8Y	Conserved hypothetical, protein	--	--	--
TRINITY_DN8934_c0_g1_i32_2	912.408	512.68	1312.14	2.55716	1.35454	2.58789e-11	6.9057e-09	Up	19.2841	17.479	22.956	7.61936	8.93003	9.28555	CAB1114642.1	unnamed protein product [Ectocarpus sp. CCAP 1310/34]	P49080|AKH2_MAIZE	Bifunctional aspartokinase/homoserine dehydrogenase 2, chloroplastic OS=Zea mays OX=4577 GN=AKHSDH2 PE=2 SV=1	63/213(29.58)	K12524	thrA	bifunctional aspartokinase / homoserine dehydrogenase 1 [EC:2.7.2.4 1.1.1.3]	ko00260|ko00261|ko00270|ko00300	Glycine, serine and threonine metabolism|Monobactam biosynthesis|Cysteine and methionine metabolism|Lysine biosynthesis	--	--	--	--	--	E	COG0460	homoserine dehydrogenase	Molecular Function: aspartate kinase activity (GO:0004072);|Molecular Function: homoserine dehydrogenase activity (GO:0004412);|Molecular Function: ATP binding (GO:0005524);|Biological Process: methionine biosynthetic process (GO:0009086);|Biological Process: threonine biosynthetic process (GO:0009088);|Biological Process: lysine biosynthetic process via diaminopimelate (GO:0009089);|Biological P…	PF00742.22	Homoserine dehydrogenase			thrA
TRINITY_DN8552_c0_g2_i1_1	790.921	445.029	1136.81	2.55176	1.35149	1.44614e-12	4.8828e-10	Up	64.5382	56.0377	63.8076	23.3504	28.1859	28.5181	--	--	--	--	--	--	--	--	--	--	--	--	--	--	--	--	--	--	--	--	--
TRINITY_DN9305_c1_g1_i1_2	104.619	59.1185	150.119	2.54932	1.35011	0.00206247	0.0437048	Up	12.5272	20.0357	22.76	11.9596	5.50845	6.69717	--	--	--	--	--	--	--	--	--	--	--	--	--	--	--	--	--	--	--	--	--
TRINITY_DN1671_c0_g1_i1_2	1645.31	928.053	2362.56	2.54695	1.34877	1.80963e-10	4.05958e-08	Up	48.3859	50.997	62.8205	28.7297	22.8374	19.1289	CBN78155.1	conserved unknown protein [Ectocarpus siliculosus]	Q93Y52|IPYR1_CHLRE	Soluble inorganic pyrophosphatase 1, chloroplastic OS=Chlamydomonas reinhardtii OX=3055 GN=ppa1 PE=1 SV=1	115/260(44.23)	K01507	ppa	inorganic pyrophosphatase [EC:3.6.1.1]	ko00190	Oxidative phosphorylation	KOG1626	Inorganic pyrophosphatase/Nucleosome remodeling factor, subunit NURF38	[C]	METABOLISM	Energy production and conversion	C	COG0221	Pyrophosphate phospho-hydrolase	Molecular Function: magnesium ion binding (GO:0000287);|Molecular Function: inorganic diphosphatase activity (GO:0004427);|Biological Process: phosphate-containing compound metabolic process (GO:0006796);|Cellular Component: chloroplast (GO:0009507);|Cellular Component: chloroplast stroma (GO:0009570);|Cellular Component: thylakoid (GO:0009579);|Biological Process: response to salt stress (GO:000…	PF00719.22	Inorganic pyrophosphatase			ppa
TRINITY_DN18355_c2_g3_i1_2	54.9936	30.9743	79.0129	2.5467	1.34863	2.90027e-05	0.00149844	Up	3.07311	3.59076	3.80854	1.53788	1.26996	1.76271	--	--	--	--	--	--	--	--	--	--	--	--	--	--	--	--	--	--	--	--	--
TRINITY_DN11576_c0_g2_i4_1	1546.44	873.607	2219.27	2.54134	1.34559	2.2373e-07	2.15831e-05	Up	21.6951	21.5943	29.9509	13.5984	8.39742	10.0254	CAB1111728.1	unnamed protein product [Ectocarpus sp. CCAP 1310/34]	--	--	--	--	--	--	--	--	KOG2301	Voltage-gated Ca2+ channels, alpha1 subunits	[PT]	METABOLISM|CELLULAR PROCESSES AND SIGNALING	Inorganic ion transport and metabolism |Signal transduction mechanisms	T	COG0664	transcriptional regulator, crp fnr family	--	PF00520.34,PF00027.32	Ion transport protein|Cyclic nucleotide-binding domain
TRINITY_DN1011_c0_g1_i5_1	3456.83	1953.73	4959.94	2.53835	1.34389	1.34381e-11	3.76824e-09	Up	153.347	126.397	169.188	62.9975	60.8872	72.4165	CBN75825.1	Guanylate kinase (IC) [Ectocarpus siliculosus]	Q2QPW1|GMK1_ORYSJ	Guanylate kinase 1 OS=Oryza sativa subsp. japonica OX=39947 GN=GK1 PE=2 SV=2	119/184(64.67)	K00942	E2.7.4.8, gmk	guanylate kinase [EC:2.7.4.8]	ko00230	Purine metabolism	KOG0707	Guanylate kinase	[F]	METABOLISM	Nucleotide transport and metabolism	F	COG0194	Essential for recycling GMP and indirectly, cGMP (By similarity)	Molecular Function: guanylate kinase activity (GO:0004385);|Molecular Function: ATP binding (GO:0005524);|Cellular Component: nucleus (GO:0005634);|Cellular Component: cytosol (GO:0005829);	PF00625.24	Guanylate kinase			E2.7.4.8, gmk
TRINITY_DN4567_c1_g2_i2_2	2902.11	1640.25	4163.97	2.53758	1.34345	5.76604e-12	1.7424e-09	Up	67.2052	69.4081	72.1421	24.5158	31.5193	34.7629	CAB1118011.1	unnamed protein product [Ectocarpus sp. CCAP 1310/34]	Q8LDN8|UGE3_ARATH	Bifunctional UDP-glucose 4-epimerase and UDP-xylose 4-epimerase 3 OS=Arabidopsis thaliana OX=3702 GN=UGE3 PE=1 SV=1	140/259(54.05)	K01784	galE, GALE	UDP-glucose 4-epimerase [EC:5.1.3.2]	ko00052|ko00520	Galactose metabolism|Amino sugar and nucleotide sugar metabolism	KOG1371	UDP-glucose 4-epimerase/UDP-sulfoquinovose synthase	[M]	CELLULAR PROCESSES AND SIGNALING	Cell wall/membrane/envelope biogenesis	M	COG1087	udp-glucose 4-epimerase	Molecular Function: UDP-glucose 4-epimerase activity (GO:0003978);|Biological Process: galactose metabolic process (GO:0006012);|Biological Process: pollen development (GO:0009555);|Biological Process: UDP-L-arabinose biosynthetic process (GO:0033358);|Biological Process: capsule polysaccharide biosynthetic process (GO:0045227);|Molecular Function: UDP-arabinose 4-epimerase activity (GO:0050373);…	PF16363.8,PF01370.24,PF01073.22,PF02719.18,PF00106.28,PF08659.13	GDP-mannose 4,6 dehydratase|NAD dependent epimerase/dehydratase family|3-beta hydroxysteroid dehydrogenase/isomerase family|Polysaccharide biosynthesis protein|short chain dehydrogenase|KR domain			galE, GALE
TRINITY_DN24965_c0_g1_i6_1	204.565	115.85	293.281	2.53307	1.34089	3.31176e-08	4.12741e-06	Up	4.79311	4.33321	3.45093	1.92253	1.77009	1.82536	CBN78341.1	probable extracellular nuclease [Ectocarpus siliculosus]	--	--	--	--	--	--	--	--	--	--	--	--	--	S	ENOG410XTVR	whole genome shotgun sequence	--	--	--
TRINITY_DN3573_c0_g1_i2_1	2604.32	1475.02	3733.61	2.53059	1.33947	0.000421864	0.0131194	Up	42.0354	46.3129	53.3793	12.2672	18.8718	30.3906	CBN79061.1	Mannosyl-oligosaccharide 1,2-alpha-mannosidase, family GH47 [Ectocarpus siliculosus]	Q9C512|MNS1_ARATH	Mannosyl-oligosaccharide 1,2-alpha-mannosidase MNS1 OS=Arabidopsis thaliana OX=3702 GN=MNS1 PE=1 SV=1	233/446(52.24)	K01230	MAN1A_C, MNS1_2	mannosyl-oligosaccharide alpha-1,2-mannosidase [EC:3.2.1.113]	ko00510|ko00513|ko04141	N-Glycan biosynthesis|Various types of N-glycan biosynthesis|Protein processing in endoplasmic reticulum	KOG2204	Mannosyl-oligosaccharide alpha-1,2-mannosidase and related glycosyl hydrolases	[G]	METABOLISM	Carbohydrate transport and metabolism	S	ENOG410XP04	Mannosidase alpha class	Cellular Component: Golgi membrane (GO:0000139);|Molecular Function: alpha-mannosidase activity (GO:0004559);|Molecular Function: mannosyl-oligosaccharide 1,2-alpha-mannosidase activity (GO:0004571);|Molecular Function: calcium ion binding (GO:0005509);|Cellular Component: endosome (GO:0005768);|Cellular Component: endoplasmic reticulum (GO:0005783);|Cellular Component: Golgi apparatus (GO:000579…	PF01532.23,PF13385.9	Glycosyl hydrolase family 47|Concanavalin A-like lectin/glucanases superfamily			MAN1A_C, MNS1_2
TRINITY_DN3336_c0_g1_i11_2	211.93	120.179	303.681	2.52802	1.33801	0.000269851	0.00919578	Up	3.57382	7.61613	7.90237	3.08663	2.75872	2.4233	CAB1104751.1	unnamed protein product [Ectocarpus sp. CCAP 1310/34]	Q9FWW9|GSXL2_ARATH	Flavin-containing monooxygenase FMO GS-OX-like 2 OS=Arabidopsis thaliana OX=3702 GN=At1g12200 PE=2 SV=1	--	--	--	--	--	--	KOG1399	Flavin-containing monooxygenase	[Q]	METABOLISM	Secondary metabolites biosynthesis, transport and catabolism	P	COG2072	Monooxygenase	Molecular Function: monooxygenase activity (GO:0004497);|Molecular Function: N,N-dimethylaniline monooxygenase activity (GO:0004499);|Molecular Function: flavin adenine dinucleotide binding (GO:0050660);|Molecular Function: NADP binding (GO:0050661);|Biological Process: defense response to fungus (GO:0050832);	PF00743.22,PF13738.9,PF13450.9,PF07992.17,PF01946.20,PF13454.9	Flavin-binding monooxygenase-like|Pyridine nucleotide-disulphide oxidoreductase|NAD(P)-binding Rossmann-like domain|Pyridine nucleotide-disulphide oxidoreductase|Thi4 family|FAD-NAD(P)-binding
TRINITY_DN2_c1_g2_i1_1	92.7581	52.767	132.749	2.52615	1.33694	0.000843664	0.0223686	Up	7.48864	8.90798	10.0413	5.44007	2.36657	3.86129	--	--	--	--	--	--	--	--	--	--	--	--	--	--	--	--	--	--	--	--	--
TRINITY_DN2903_c2_g1_i2_2	326.746	185.448	468.043	2.52325	1.33528	5.6859e-19	5.01709e-16	Up	15.5931	15.6549	16.625	7.2524	6.49315	7.27378	CAB1108882.1	unnamed protein product [Ectocarpus sp. CCAP 1310/34]	--	--	--	--	--	--	--	--	--	--	--	--	--	--	--	--	--	PF02036.20	SCP-2 sterol transfer family
TRINITY_DN34415_c0_g1_i15_1	1654.41	939.416	2369.4	2.52207	1.33461	9.81444e-07	8.0985e-05	Up	27.408	27.4232	26.5386	12.2808	8.23444	15.2246	CAB1096858.1	unnamed protein product [Ectocarpus sp. CCAP 1310/34]	Q9M9U9|RKD1_ARATH	Protein RKD1 OS=Arabidopsis thaliana OX=3702 GN=RKD1 PE=3 SV=1	--	--	--	--	--	--	--	--	--	--	--	S	ENOG410Z5K5	RWP-RK domain	Molecular Function: DNA binding (GO:0003677);|Molecular Function: DNA-binding transcription factor activity (GO:0003700);|Cellular Component: nucleus (GO:0005634);|Biological Process: regulation of transcription, DNA-templated (GO:0006355);|Biological Process: regulation of cell division (GO:0051302);	PF02042.18	RWP-RK domain	2F	RWP-RK
TRINITY_DN849_c0_g1_i4_1	892.149	506.983	1277.31	2.52016	1.33352	9.90138e-05	0.00412369	Up	16.8947	14.8104	28.4574	11.023	7.18233	8.33108	CBN77159.1	LRR-GTPase of the ROCO family [Ectocarpus siliculosus]	--	--	--	--	--	--	--	--	KOG0619	FOG: Leucine rich repeat	[R]	POORLY CHARACTERIZED	General function prediction only	S	COG4886	leucine Rich Repeat	--	PF13855.9,PF08477.16,PF12799.10,PF00560.36,PF00071.25	Leucine rich repeat|Ras of Complex, Roc, domain of DAPkinase|Leucine Rich repeats (2 copies)|Leucine Rich Repeat|Ras family
TRINITY_DN2256_c0_g1_i11_2	5000.92	2841.41	7160.44	2.51999	1.33342	2.12232e-17	1.63315e-14	Up	64.9039	63.5343	79.9918	31.9711	27.8449	31.8368	CBN75075.1	Glutathione synthase [Ectocarpus siliculosus]	O22494|GSHB_SOLLC	Glutathione synthetase, chloroplastic OS=Solanum lycopersicum OX=4081 GN=GSH2 PE=2 SV=1	218/499(43.69)	K21456	GSS	glutathione synthase [EC:6.3.2.3]	ko00270|ko00480	Cysteine and methionine metabolism|Glutathione metabolism	KOG0021	Glutathione synthetase	[Q]	METABOLISM	Secondary metabolites biosynthesis, transport and catabolism	I	ENOG410XPHH	glutathione synthetase	Molecular Function: magnesium ion binding (GO:0000287);|Molecular Function: glutathione synthase activity (GO:0004363);|Molecular Function: ATP binding (GO:0005524);|Cellular Component: cytosol (GO:0005829);|Cellular Component: chloroplast (GO:0009507);|Molecular Function: protein homodimerization activity (GO:0042803);|Molecular Function: glutathione binding (GO:0043295);	PF00439.28,PF03917.20,PF03199.18	Bromodomain|Eukaryotic glutathione synthase, ATP binding domain|Eukaryotic glutathione synthase			GSS
[truncated: 850 more rows]

## Sheet: Table S2
id	Term	Classification_level1	Classification_level2	ListHits	ListTotal	PopHits	PopTotal	p-value	q-value	Enrichment_score	geneID	hyperlink_only_excel
[truncated: 77 more rows]

## Sheet: Table S3
gene_id	BaseMean_DESeq2	BaseMean_control_A	BaseMean_case_B	FoldChange	log2FoldChange	p-value	q-value	Regulation	FPKM_B1	FPKM_B2	FPKM_B3	FPKM_A1	FPKM_A2	FPKM_A3	NR id	NR annotation	Swissprot id	Swissprot annotation	KEGG id	KO	KEGG gene name	KEGG description	Pathway	Pathway definition	KOG id	KOG defination	KOG code	KOG categories	KOG class	eggNOG abbreviation	eggNOG id	eggNOG description	GO annotation	Pfam IDs	Pfam Description	iTAK_type	Family	Unnamed: 24	Unnamed: 25
[truncated: 18 more rows]

[truncated: 1 more sheets: Table S4]
